# Supplementary material for: Capacity and patient flow planning in post-term pregnancy outpatient clinics: a computer simulation modelling study
Source: BMC Health Serv Res. 2020 Feb 14;20:117. doi: 10.1186/s12913-020-4943-y (PMC7023739; doi:10.1186/s12913-020-4943-y)
Supplement: Supplementary file 2 — Additional file 2. Summary model results; Provides mean results and errors for each KPI, by experiment. [file 12913_2020_4943_MOESM2_ESM.xlsx]

## Sheet: READ ME
Additional file 2 – Summary model results
Read me:
This excel sheet summarises the results of the 608 post-term pregnancy outpatient clinic configurations.
Explanation of variables	Explains the variables and the data collected from the AnyLogic post-term pregnancy clinic simulation model.
overtid_results	The summary results from each of the model trials (10,000 simulation runs), for each of the 608 configurations.

## Sheet: Explanation of variables
see overtid sheet	Name	Values
c	original experiment numbers	1, 2, 3, 4, 5, 6, 7, 12, 13, 14, 15, 16, 17, 18, 19, 36, 37, 38, 39, 40, 41, 42, 43, 48, 49, 50, 51, 52, 53, 54, 54
BMC	BMC paper experiment group (subgroup)	0a, 0b, 0c, 0d, 1a, 1b, 1c, 1d, 2a, 2b, 2c, 2d, 3a, 3b, 3c, 3d, 4a, 4b, 4c, 4d, 5a, 5b, 5c, 5d, 6a, 6b, 6c, 6d, 7a, 7b, 7c, 7d
opt	Optimal result for a group	"no" or "yes"
x1	Arrivals pattern	“All”. All the women arrive at 08:00; “Half”. Half of the women arrive at 08:00 and half at 08:30. For odd numbers of arrivals the larger value arrives at 08:00.
x2	Order of midwife and doctor consultation	“Doc” a woman can see a doctor first if one is available, before seeing a midwife; “Mid” the woman sees a midwife before a doctor.
x3	Number of midwives	Two or three.
x4	Number of doctors	Two or three.
x5	Number of CTGs	Three or four.
x0_y1	Arrivals_Treatment capacity	2, 3, 4, 5, 6, 7, 8, 9, 10, 11, 12, 13, 14, 15, 16, 17, 18, 19, 20. Also a Key Performance Indicator (KPI), see next section.
y2_mean	mean - Time last woman checks out	HH:MM:SS
y2_err	error - Time last woman checks out	Seconds
y3_mean	mean - Women’s LoS	Minutes
y3_err	error - Women’s LoS	Minutes
y4_mean	mean - Clinic overrun (mins after 10:30)	Minutes
y4_err	error - Clinic overrun (mins after 10:30)	Minutes
y5_mean	mean - Women’s midwife waiting time [CTG connection wait + CTG disconnection wait].	Minutes
y5_err	error - Women’s midwife waiting time [CTG connection wait + CTG disconnection wait].	Minutes
y6_mean	mean - Women’s doctor waiting time	Minutes
y6_err	error - Women’s doctor waiting time	Minutes
y7_mean	mean - Women’s CTG connection waiting time [CTG wait + midwife wait for connection]	Minutes
y7_err	error - Women’s CTG connection waiting time [CTG wait + midwife wait for connection]	Minutes

## Sheet: overtid_results
c	BMC	opt	x1	x2	x3	x4	x5	x0_y1	y2_mean	y2_err	y3_mean	y3_err	y4_mean	y4_err	y5_mean	y5_err	y6_mean	y6_err	y7_mean	y7_err
0	0a	no	All	Mid	2	2	3	2	09:13:22	8.37189	68.9325	0.103859	0	0	0.00732912	0.000819323	0	0	0	0
0	0a	no	All	Mid	2	2	3	3	09:29:28	8.92808	75.3276	0.135286	0	0	2.91993	0.0589783	3.37671	0.0680847	2.73083	0.0585696
0	0a	no	All	Mid	2	2	3	4	09:45:59	9.67813	82.8943	0.167137	0	0	2.62358	0.0473132	2.54438	0.051255	10.8711	0.145974
0	0a	no	All	Mid	2	2	3	5	09:56:45	9.84307	89.3636	0.178149	0.00162667	0.00196209	2.71726	0.0448181	2.55818	0.0434623	16.8189	0.158045
0	0a	no	All	Mid	2	2	3	6	10:10:06	10.6804	95.9485	0.192144	0.153347	0.0240036	2.69579	0.0410249	3.40135	0.0449313	22.3959	0.167418
0	0a	yes	All	Mid	2	2	3	7	10:25:33	10.7817	102.97	0.2095	1.99582	0.0871452	2.54207	0.0368086	3.10686	0.0395078	29.4798	0.19356
0	0a	no	All	Mid	2	2	3	8	10:37:09	11.0981	109.582	0.220944	8.15204	0.160003	2.54685	0.0345553	3.11548	0.0363858	35.7957	0.206028
0	0a	no	All	Mid	2	2	3	9	10:50:33	11.8895	116.196	0.232852	20.5626	0.197683	2.49425	0.0324024	3.4694	0.0360316	41.9092	0.216266
0	0a	no	All	Mid	2	2	3	10	11:05:05	11.9223	122.996	0.245742	35.0854	0.198705	2.42587	0.0301174	3.32878	0.0333062	48.6849	0.232388
0	0a	no	All	Mid	2	2	3	11	11:17:26	12.3297	129.692	0.256526	47.4398	0.205495	2.40947	0.0284536	3.38218	0.0317512	55.0926	0.243374
0	0a	no	All	Mid	2	2	3	12	11:30:48	13.1304	136.415	0.266991	60.8078	0.21884	2.38341	0.0271855	3.52391	0.0308856	61.4196	0.253431
0	0a	no	All	Mid	2	2	3	13	11:45:12	13.1845	143.247	0.27838	75.2075	0.219741	2.33413	0.0257312	3.46601	0.0292852	68.1128	0.266155
0	0a	no	All	Mid	2	2	3	14	11:58:09	13.7755	149.999	0.288499	88.164	0.229592	2.32645	0.0248225	3.47245	0.0282095	74.6538	0.276739
0	0a	no	All	Mid	2	2	3	15	12:11:54	14.403	156.741	0.298279	101.914	0.24005	2.30531	0.0238631	3.5446	0.0274829	81.1137	0.286318
0	0a	no	All	Mid	2	2	3	16	12:25:52	14.5103	163.541	0.308307	115.876	0.241838	2.28739	0.0229897	3.52658	0.0265676	87.7462	0.296757
0	0a	no	All	Mid	2	2	3	17	12:39:02	14.9212	170.31	0.317521	129.048	0.248687	2.29273	0.0224424	3.54385	0.0257676	94.2946	0.306014
0	0a	no	All	Mid	2	2	3	18	12:52:28	15.4468	177.053	0.326413	142.481	0.257446	2.26803	0.0217953	3.59309	0.0251997	100.769	0.31455
0	0a	no	All	Mid	2	2	3	19	13:06:04	15.5929	183.793	0.335038	156.076	0.259882	2.24203	0.0209677	3.58689	0.024423	107.334	0.323357
0	0a	no	All	Mid	2	2	3	20	13:19:16	16.0287	190.539	0.34366	169.273	0.267145	2.24068	0.0204307	3.63312	0.0238884	113.829	0.33168
1	0b	no	Half	Mid	2	2	3	2	09:39:01	8.86374	68.9048	0.104121	0	0	0.00980232	0.00101117	0	0	0.000490534	0.000208292
1	0b	no	Half	Mid	2	2	3	3	09:39:47	9.0171	69.4917	0.0860565	0	0	0.544757	0.0180965	0.0862353	0.00856691	0.148789	0.0098932
1	0b	no	Half	Mid	2	2	3	4	09:49:07	9.32691	71.6876	0.0866643	0	0	1.14897	0.0263836	0.272616	0.0155475	1.83012	0.0357078
1	0b	no	Half	Mid	2	2	3	5	09:56:40	9.83996	77.3781	0.102596	0.00198167	0.00207456	2.72142	0.0453718	2.55311	0.043485	5.19893	0.0531088
1	0b	no	Half	Mid	2	2	3	6	10:10:10	10.7447	81.0121	0.111531	0.157542	0.0250798	2.6985	0.0414245	3.38582	0.0446766	7.86785	0.070997
1	0b	yes	Half	Mid	2	2	3	7	10:25:36	10.7834	90.1342	0.139985	2.02596	0.0863895	2.53993	0.0367694	3.08646	0.0392466	17.2257	0.122503
1	0b	no	Half	Mid	2	2	3	8	10:37:15	11.0682	94.6247	0.149286	8.23809	0.159698	2.53266	0.0344113	3.11482	0.0363566	21.5052	0.133988
1	0b	no	Half	Mid	2	2	3	9	10:50:41	12.1297	103.013	0.16221	20.697	0.20161	2.48949	0.0322293	3.49159	0.0361326	29.4276	0.147158
1	0b	no	Half	Mid	2	2	3	10	11:05:18	12.1348	108.2	0.175881	35.3164	0.202247	2.40576	0.0300269	3.35789	0.0334975	34.6348	0.164782
1	0b	no	Half	Mid	2	2	3	11	11:17:43	12.4908	116.204	0.187821	47.7183	0.20818	2.41973	0.0284181	3.36859	0.0316745	42.5758	0.177216
1	0b	no	Half	Mid	2	2	3	12	11:31:05	13.0426	121.527	0.199943	61.0886	0.217377	2.39269	0.0271509	3.52912	0.0309544	47.6593	0.189208
1	0b	no	Half	Mid	2	2	3	13	11:45:10	13.2489	129.462	0.214713	75.1754	0.220815	2.34939	0.0259208	3.4825	0.0294531	55.582	0.206515
1	0b	no	Half	Mid	2	2	3	14	11:58:25	13.7882	135.083	0.226373	88.4212	0.229803	2.35119	0.0250369	3.50334	0.0283719	61.0771	0.218416
1	0b	no	Half	Mid	2	2	3	15	12:11:46	14.4236	142.707	0.237637	101.771	0.240393	2.30372	0.0239503	3.54001	0.0274987	68.5962	0.230551
1	0b	no	Half	Mid	2	2	3	16	12:25:46	14.4347	148.5	0.248682	115.782	0.240579	2.28214	0.0229977	3.53215	0.0265188	74.291	0.24207
1	0b	no	Half	Mid	2	2	3	17	12:38:54	14.8351	156.116	0.259268	128.911	0.247252	2.27159	0.0224104	3.56506	0.025787	81.7928	0.253163
1	0b	no	Half	Mid	2	2	3	18	12:52:25	15.2981	161.99	0.26934	142.427	0.254969	2.25835	0.0217561	3.61682	0.0251649	87.5032	0.26302
1	0b	no	Half	Mid	2	2	3	19	13:05:55	15.5297	169.483	0.279734	155.92	0.258828	2.23911	0.0210198	3.62222	0.024515	94.9271	0.274256
1	0b	no	Half	Mid	2	2	3	20	13:19:17	15.9936	175.448	0.289402	169.29	0.26656	2.23424	0.0204562	3.64698	0.0239322	100.754	0.283594
2	0c	no	All	Doc	2	2	3	2	09:13:46	8.44044	69.1657	0.105743	0	0	0.00619698	0.00076402	0	0	6.06512e-05	7.93402e-05
2	0c	no	All	Doc	2	2	3	3	09:17:58	8.94006	70.4804	0.0919585	0	0	0.772867	0.0363887	0.00030394	0.000336109	0.4102	0.0231957
2	0c	no	All	Doc	2	2	3	4	09:24:34	8.25575	72.8158	0.0943422	0	0	0.712552	0.0254264	0.00767616	0.00174422	2.92287	0.0566374
2	0c	no	All	Doc	2	2	3	5	09:34:31	8.87079	80.1433	0.102553	0	0	2.71501	0.0451822	1.7304	0.0384177	8.19893	0.0762019
2	0c	no	All	Doc	2	2	3	6	09:41:39	10.8813	84.1896	0.105315	0.000288333	0.000565191	2.62359	0.0408853	5.2563	0.0613285	8.39506	0.070356
2	0c	no	All	Doc	2	2	3	7	10:01:02	9.95669	91.6783	0.123018	0.012875	0.00645629	2.48098	0.0364003	9.89955	0.071317	10.9813	0.0787598
2	0c	yes	All	Doc	2	2	3	8	10:18:18	12.1981	98.6645	0.151307	0.81309	0.0566911	2.42317	0.0340173	14.6904	0.119123	12.9622	0.0969
2	0c	no	All	Doc	2	2	3	9	10:33:09	11.1462	104.989	0.175787	5.41867	0.138577	2.37987	0.0315473	18.3165	0.147068	15.4177	0.126466
2	0c	no	All	Doc	2	2	3	10	10:44:27	10.7905	111.207	0.194822	14.5302	0.177596	2.37668	0.0300425	21.1558	0.164999	18.6348	0.146134
2	0c	no	All	Doc	2	2	3	11	10:53:44	11.5028	117.148	0.208476	23.7383	0.191676	2.35529	0.0283728	24.7246	0.182064	20.7894	0.153285
2	0c	no	All	Doc	2	2	3	12	11:05:11	13.189	123.085	0.220578	35.1921	0.219817	2.33496	0.0270352	29.3345	0.198758	21.8518	0.154992
2	0c	no	All	Doc	2	2	3	13	11:19:49	12.6452	129.482	0.234745	49.8281	0.210753	2.30963	0.0257351	33.9372	0.210973	23.4364	0.156985
2	0c	no	All	Doc	2	2	3	14	11:32:15	13.2992	135.954	0.247671	62.2542	0.221654	2.30162	0.0247491	38.8879	0.223756	24.7517	0.158692
2	0c	no	All	Doc	2	2	3	15	11:46:39	13.868	142.361	0.259209	76.6576	0.231133	2.25511	0.0236746	44.8108	0.241456	25.0333	0.158848
2	0c	no	All	Doc	2	2	3	16	12:01:18	13.2669	148.819	0.271425	91.3076	0.221115	2.23992	0.0229098	50.0936	0.256245	26.0668	0.164863
2	0c	no	All	Doc	2	2	3	17	12:13:37	13.7535	155.21	0.282498	103.628	0.229226	2.24708	0.0223601	54.6431	0.268453	27.7463	0.174793
2	0c	no	All	Doc	2	2	3	18	12:26:06	14.771	161.471	0.292242	116.114	0.246184	2.21402	0.0213585	59.7318	0.280705	28.7501	0.179777
2	0c	no	All	Doc	2	2	3	19	12:39:52	14.8639	167.91	0.302507	129.881	0.247732	2.22738	0.020964	64.944	0.291967	29.8086	0.183196
2	0c	no	All	Doc	2	2	3	20	12:52:28	15.4649	174.256	0.311845	142.478	0.257749	2.21364	0.0202738	70.3645	0.302309	30.5617	0.184537
3	0d	no	Half	Doc	2	2	3	2	09:39:46	8.70511	69.0514	0.103309	0	0	0.00678404	0.00082571	0	0	0.000287399	0.000142982
3	0d	no	Half	Doc	2	2	3	3	09:40:20	8.76705	69.6649	0.086507	0	0	0.377403	0.0185973	0	0	0.139251	0.0122421
3	0d	no	Half	Doc	2	2	3	4	09:47:51	8.46283	71.22	0.0852832	0	0	0.869177	0.0266613	0	0	1.4638	0.0375284
3	0d	no	Half	Doc	2	2	3	5	09:48:20	8.77207	73.5698	0.0832573	0	0	1.12061	0.0303835	1.81916	0.0409335	1.63895	0.0357671
3	0d	no	Half	Doc	2	2	3	6	09:58:10	10.1198	77.0553	0.0830822	0.01556	0.00834541	1.26912	0.0300107	2.01736	0.0395111	4.69021	0.053561
3	0d	no	Half	Doc	2	2	3	7	10:04:36	10.6639	81.7141	0.0824835	0.048985	0.0125577	1.2348	0.0257069	4.40216	0.0549215	7.19674	0.0637114
3	0d	yes	Half	Doc	2	2	3	8	10:22:29	11.034	86.0553	0.102132	1.26616	0.0693429	1.2426	0.024249	7.87666	0.0885008	7.94093	0.0706782
3	0d	no	Half	Doc	2	2	3	9	10:34:10	11.7445	94.664	0.104539	6.25116	0.15115	2.40631	0.0316973	10.9378	0.10078	13.2513	0.090223
3	0d	no	Half	Doc	2	2	3	10	10:46:18	11.1807	99.1595	0.124217	16.35	0.184719	2.38439	0.0299125	12.6648	0.113482	15.9537	0.105408
3	0d	no	Half	Doc	2	2	3	11	10:54:21	11.5126	104.293	0.138911	24.3672	0.191837	2.35342	0.0284163	16.6365	0.125859	17.0126	0.108274
3	0d	no	Half	Doc	2	2	3	12	11:05:41	13.1199	108.85	0.152542	35.6837	0.218665	2.33038	0.0270583	20.1243	0.140644	17.9581	0.110952
3	0d	no	Half	Doc	2	2	3	13	11:19:59	12.5105	115.691	0.166631	49.9912	0.208509	2.29332	0.0255829	25.3375	0.148559	19.5039	0.111892
3	0d	no	Half	Doc	2	2	3	14	11:32:13	12.8357	120.988	0.181322	62.2242	0.213929	2.2842	0.0246234	29.4043	0.16219	20.6542	0.1145
3	0d	no	Half	Doc	2	2	3	15	11:46:51	13.8427	128.342	0.196799	76.8528	0.230711	2.29029	0.0239335	35.8071	0.183792	21.5603	0.119267
3	0d	no	Half	Doc	2	2	3	16	12:01:14	13.2123	133.752	0.210371	91.2355	0.220205	2.24944	0.0229058	40.2312	0.199211	22.4869	0.126154
3	0d	no	Half	Doc	2	2	3	17	12:13:35	13.8897	141.058	0.224784	103.584	0.231496	2.25055	0.0222656	45.3187	0.215142	24.6527	0.141155
3	0d	no	Half	Doc	2	2	3	18	12:26:12	14.7872	146.486	0.235916	116.21	0.246454	2.2307	0.0215511	49.7691	0.228266	25.5515	0.145954
3	0d	no	Half	Doc	2	2	3	19	12:40:07	14.9788	153.695	0.247934	130.126	0.249647	2.22976	0.0208365	55.2581	0.242224	27.2189	0.154139
3	0d	no	Half	Doc	2	2	3	20	12:52:35	15.4889	159.346	0.258476	142.588	0.258148	2.22276	0.0202986	59.9481	0.252829	28.0699	0.156315
4	1a	no	All	Mid	3	2	3	2	09:13:27	8.36329	68.9099	0.103778	0	0	0.000149655	9.08718e-05	0	0	0	0
4	1a	no	All	Mid	3	2	3	3	09:27:13	7.69099	73.2987	0.128774	0	0	0.00271465	0.000400067	4.33058	0.0801447	0	0
4	1a	no	All	Mid	3	2	3	4	09:43:55	9.21434	80.8685	0.163955	0	0	0.022119	0.000783585	3.33574	0.0630877	8.33384	0.142065
4	1a	no	All	Mid	3	2	3	5	09:53:15	8.83105	86.8208	0.170374	1.66667e-05	3.267e-05	0.0473342	0.000960718	3.47114	0.0541289	13.9369	0.150826
4	1a	no	All	Mid	3	2	3	6	10:05:24	8.76603	92.8894	0.181357	0.00780833	0.00388323	0.0638521	0.000983299	4.77264	0.0551701	18.5262	0.151351
4	1a	yes	All	Mid	3	2	3	7	10:21:17	9.56539	99.7168	0.200348	0.758875	0.0498279	0.0625643	0.000912634	4.31272	0.0489897	25.6212	0.183236
4	1a	no	All	Mid	3	2	3	8	10:31:27	9.56641	105.94	0.210283	3.96632	0.11067	0.0677524	0.000883227	4.36176	0.0450641	31.5976	0.194566
4	1a	no	All	Mid	3	2	3	9	10:43:57	9.64012	112.16	0.220664	14.0258	0.158243	0.071244	0.000847544	4.99413	0.0447384	37.0435	0.200729
4	1a	no	All	Mid	3	2	3	10	10:58:51	10.2265	118.751	0.233943	28.8531	0.170441	0.068603	0.000795914	4.72148	0.0412359	43.6976	0.21938
4	1a	no	All	Mid	3	2	3	11	11:09:45	10.3094	125.04	0.243485	39.7548	0.171823	0.0695315	0.000761391	4.72232	0.0388414	49.7315	0.229672
4	1a	no	All	Mid	3	2	3	12	11:22:18	10.4951	131.367	0.253183	52.3056	0.174918	0.0707273	0.000730489	5.06986	0.0382419	55.4956	0.23716
4	1a	no	All	Mid	3	2	3	13	11:36:39	10.7622	137.871	0.264077	66.6611	0.17937	0.0684326	0.000694655	4.90877	0.0360606	61.9672	0.250814
4	1a	no	All	Mid	3	2	3	14	11:48:22	11.0079	144.301	0.273466	78.3675	0.183465	0.0703946	0.000680678	4.91884	0.0346324	68.1599	0.260911
4	1a	no	All	Mid	3	2	3	15	12:01:04	11.2505	150.688	0.282599	91.0778	0.187508	0.0702121	0.000654412	5.0917	0.0338405	74.1953	0.26918
4	1a	no	All	Mid	3	2	3	16	12:15:24	11.4518	157.199	0.29233	105.415	0.190863	0.0685935	0.000625521	5.00276	0.0325695	80.6124	0.280358
4	1a	no	All	Mid	3	2	3	17	12:27:11	11.7185	163.533	0.30081	117.199	0.195308	0.0687425	0.000612465	4.97021	0.0313285	86.7735	0.289035
4	1a	no	All	Mid	3	2	3	18	12:39:51	11.8436	169.911	0.309232	129.867	0.197393	0.068351	0.000592358	5.09416	0.0306415	92.8528	0.296704
4	1a	no	All	Mid	3	2	3	19	12:53:38	12.0456	176.375	0.317977	143.649	0.200761	0.0674253	0.000574439	5.05294	0.0297147	99.1753	0.306111
4	1a	no	All	Mid	3	2	3	20	13:05:39	12.3026	182.738	0.325862	155.659	0.205044	0.0675588	0.000559646	5.04907	0.028794	105.337	0.313851
5	1b	no	Half	Mid	3	2	3	2	09:39:00	9.04767	68.9421	0.105467	0	0	0.000114747	0.000106245	0	0	0	0
5	1b	no	Half	Mid	3	2	3	3	09:39:20	8.66529	68.9168	0.0843361	0	0	0.00387878	0.000486151	0.0782955	0.00799197	0.000190504	0.000104234
5	1b	no	Half	Mid	3	2	3	4	09:47:18	8.94156	70.4216	0.079152	0.00047	0.000921295	0.0350187	0.00100975	0.225511	0.0130739	1.2334	0.0268386
5	1b	no	Half	Mid	3	2	3	5	09:53:24	8.91154	74.8391	0.093571	0	0	0.0469842	0.00095174	3.4548	0.054011	2.36174	0.0319901
5	1b	no	Half	Mid	3	2	3	6	10:05:34	8.70324	77.9537	0.100422	0.00888833	0.00424207	0.0642428	0.000985427	4.78264	0.0551222	4.02854	0.0442689
5	1b	yes	Half	Mid	3	2	3	7	10:21:26	9.54568	86.9892	0.1345	0.778515	0.0513006	0.0630688	0.000916734	4.33722	0.0490367	13.3838	0.116355
5	1b	no	Half	Mid	3	2	3	8	10:31:37	9.42984	91.0773	0.141069	4.0305	0.109705	0.0682587	0.000889913	4.36681	0.0448899	17.3244	0.125452
5	1b	no	Half	Mid	3	2	3	9	10:44:05	9.76682	98.9571	0.152774	14.157	0.16016	0.0718785	0.000851112	5.00055	0.0446109	24.5258	0.13333
5	1b	no	Half	Mid	3	2	3	10	10:58:53	10.2817	103.883	0.165972	28.8984	0.171361	0.0698211	0.000805962	4.71249	0.0411231	29.6497	0.153536
5	1b	no	Half	Mid	3	2	3	11	11:09:59	10.3226	111.553	0.174829	39.9881	0.172043	0.0710837	0.000771874	4.72676	0.0388262	37.2336	0.162881
5	1b	no	Half	Mid	3	2	3	12	11:22:31	10.4146	116.49	0.185904	52.5217	0.173577	0.0717753	0.000738217	5.05683	0.0380838	41.752	0.172234
5	1b	no	Half	Mid	3	2	3	13	11:36:47	10.829	124.091	0.20116	66.7911	0.180483	0.0694341	0.000698711	4.89512	0.0360566	49.5153	0.192179
5	1b	no	Half	Mid	3	2	3	14	11:48:20	11.1421	129.29	0.211587	78.3497	0.185701	0.0698077	0.000675373	4.87936	0.0344566	54.6446	0.203246
5	1b	no	Half	Mid	3	2	3	15	12:01:13	11.2948	136.665	0.222736	91.2217	0.188247	0.0698811	0.000651332	5.07055	0.0337562	61.761	0.213778
5	1b	no	Half	Mid	3	2	3	16	12:15:15	11.4094	142.168	0.233607	105.258	0.190157	0.0683968	0.00062822	4.97402	0.0323871	67.2628	0.226173
5	1b	no	Half	Mid	3	2	3	17	12:26:58	11.8423	149.388	0.242884	116.977	0.197371	0.0687654	0.000611346	4.98419	0.0313841	74.4278	0.236253
5	1b	no	Half	Mid	3	2	3	18	12:39:45	11.9283	154.905	0.252387	129.759	0.198805	0.0686066	0.000592828	5.11538	0.0307877	79.7106	0.244996
5	1b	no	Half	Mid	3	2	3	19	12:53:24	12.0673	162.141	0.26294	143.405	0.201122	0.0683191	0.000576945	5.10449	0.0299141	86.8586	0.256908
5	1b	no	Half	Mid	3	2	3	20	13:05:30	12.3994	167.727	0.271876	155.511	0.206657	0.0685109	0.000562154	5.10708	0.0290598	92.3324	0.265682
6	1c	no	All	Doc	3	2	3	2	09:13:51	8.39638	69.1398	0.105467	0	0	9.28453e-05	7.93528e-05	0	0	0	0
6	1c	no	All	Doc	3	2	3	3	09:16:37	8.06412	69.6464	0.0847798	0	0	0.00215996	0.000374429	9.25719e-05	0.000152345	0.000102964	6.39773e-05
6	1c	no	All	Doc	3	2	3	4	09:23:24	7.62519	72.1084	0.0894177	0	0	0.012918	0.000643993	0.00731416	0.00172399	2.49143	0.049928
6	1c	no	All	Doc	3	2	3	5	09:30:56	7.32933	77.6216	0.0939584	0	0	0.0462564	0.000948734	2.60934	0.0515913	5.30593	0.0634079
6	1c	no	All	Doc	3	2	3	6	09:36:28	8.06595	81.264	0.0910725	0	0	0.0461915	0.000866563	6.30748	0.0662289	4.93725	0.0554752
6	1c	no	All	Doc	3	2	3	7	09:57:21	8.31737	88.9016	0.113103	0.000808333	0.00113439	0.0476753	0.000815296	11.0881	0.0740773	7.55781	0.0688793
6	1c	no	All	Doc	3	2	3	8	10:11:03	13.3118	95.555	0.140137	0.376548	0.0381903	0.0641286	0.000865471	13.3199	0.102469	11.8304	0.0971716
6	1c	yes	All	Doc	3	2	3	9	10:27:00	11.0324	101.471	0.163926	2.48514	0.0949045	0.0637008	0.000817726	16.5962	0.131087	14.3203	0.126868
6	1c	no	All	Doc	3	2	3	10	10:39:06	9.69983	107.482	0.183934	9.43855	0.152	0.066263	0.000780844	18.7478	0.148901	17.969	0.146811
6	1c	no	All	Doc	3	2	3	11	10:48:15	10.3586	113.164	0.196956	18.2694	0.172297	0.0652492	0.000744007	23.0353	0.172663	19.1026	0.150945
6	1c	no	All	Doc	3	2	3	12	10:58:09	10.6188	118.73	0.20807	28.162	0.176974	0.0639295	0.000705534	26.9508	0.188076	20.5312	0.158674
6	1c	no	All	Doc	3	2	3	13	11:12:34	9.83143	124.945	0.222678	42.578	0.163857	0.0659794	0.000688154	30.0796	0.196753	23.4372	0.167853
6	1c	no	All	Doc	3	2	3	14	11:22:33	10.8421	131.178	0.234908	52.5592	0.180701	0.0682887	0.000669913	33.6038	0.207166	25.909	0.173978
6	1c	no	All	Doc	3	2	3	15	11:35:39	12.3727	137.15	0.245493	65.6521	0.206211	0.0663354	0.000639691	39.3048	0.226308	25.9834	0.174373
6	1c	no	All	Doc	3	2	3	16	11:52:10	11.1252	143.498	0.258244	82.1812	0.18542	0.0652697	0.000614828	43.741	0.240034	27.742	0.183477
6	1c	no	All	Doc	3	2	3	17	12:03:37	11.6776	149.668	0.269083	93.6227	0.194626	0.0670823	0.000604714	47.5873	0.25243	29.893	0.194781
6	1c	no	All	Doc	3	2	3	18	12:15:20	11.709	155.605	0.278428	105.349	0.195151	0.0654875	0.000581702	52.2225	0.266578	31.0662	0.201771
6	1c	no	All	Doc	3	2	3	19	12:28:47	11.2311	161.746	0.288135	118.793	0.187185	0.065384	0.000566726	56.1843	0.276875	33.098	0.210971
6	1c	no	All	Doc	3	2	3	20	12:39:18	11.7656	167.837	0.297156	129.314	0.196094	0.0663769	0.000554508	60.1106	0.286402	35.0939	0.218046
7	1d	no	Half	Doc	3	2	3	2	09:39:46	8.90111	69.1087	0.104385	0	0	0.000144021	0.000100432	0	0	0	0
7	1d	no	Half	Doc	3	2	3	3	09:39:53	8.72643	69.2495	0.0854855	0	0	0.00260379	0.000399466	0	0	0.000202236	0.000105593
7	1d	no	Half	Doc	3	2	3	4	09:46:46	8.36067	70.2724	0.0792063	0	0	0.0160674	0.000732528	0	0	0.980689	0.0297261
7	1d	no	Half	Doc	3	2	3	5	09:46:50	8.32909	72.2976	0.077733	0	0	0.0113101	0.000491223	1.89661	0.0419224	0.963458	0.0264469
7	1d	no	Half	Doc	3	2	3	6	09:55:15	8.58654	75.393	0.075763	0.000103333	0.000202554	0.0223338	0.000647998	2.02062	0.0394527	3.67819	0.0441365
7	1d	no	Half	Doc	3	2	3	7	10:01:36	9.62497	80.1984	0.0771215	0.0170717	0.0064409	0.0279399	0.000666501	4.44995	0.0548271	6.08159	0.0544125
7	1d	no	Half	Doc	3	2	3	8	10:20:32	10.833	84.434	0.0978316	0.867125	0.0549712	0.0284503	0.000623288	7.61071	0.0855305	7.08797	0.0655149
7	1d	yes	Half	Doc	3	2	3	9	10:28:58	10.7402	91.4054	0.0940003	3.17505	0.108585	0.0673529	0.000831964	10.3902	0.0922612	11.1851	0.0858634
7	1d	no	Half	Doc	3	2	3	10	10:42:47	10.712	95.7171	0.11576	12.9407	0.173591	0.0666155	0.000789981	12.4937	0.109999	13.3075	0.0991397
7	1d	no	Half	Doc	3	2	3	11	10:49:25	10.4031	100.425	0.130541	19.4333	0.17324	0.0649885	0.000743181	16.1796	0.120855	14.2362	0.103616
7	1d	no	Half	Doc	3	2	3	12	10:59:07	10.4082	104.663	0.142681	29.1183	0.17347	0.0635864	0.000707483	18.7947	0.132197	15.7415	0.113314
7	1d	no	Half	Doc	3	2	3	13	11:12:32	9.8729	111.115	0.156684	42.5392	0.164548	0.0659857	0.000690415	22.8815	0.137273	18.0662	0.11832
7	1d	no	Half	Doc	3	2	3	14	11:22:32	10.8325	116.152	0.17032	52.549	0.180541	0.0689089	0.000673182	25.7274	0.14815	20.1823	0.124519
7	1d	no	Half	Doc	3	2	3	15	11:35:29	12.5906	123.004	0.182024	65.4982	0.209844	0.0670731	0.000644333	31.279	0.169936	21.4813	0.129606
7	1d	no	Half	Doc	3	2	3	16	11:51:53	11.4076	128.294	0.196606	81.8851	0.190127	0.0661514	0.000617934	34.913	0.183992	23.0904	0.139741
7	1d	no	Half	Doc	3	2	3	17	12:03:26	11.8295	135.387	0.210925	93.4499	0.197158	0.0670396	0.000606832	39.2746	0.200366	25.7897	0.155395
7	1d	no	Half	Doc	3	2	3	18	12:14:58	11.9575	140.488	0.221279	104.983	0.199292	0.0661263	0.000586036	43.2426	0.21459	26.8451	0.162785
7	1d	no	Half	Doc	3	2	3	19	12:28:39	11.2881	147.432	0.233007	118.662	0.188135	0.0657052	0.000567715	47.5019	0.227701	29.4608	0.175402
7	1d	no	Half	Doc	3	2	3	20	12:39:13	11.8565	152.771	0.242911	129.22	0.197608	0.0665044	0.000553609	51.1687	0.238029	31.04	0.181663
12	2a	no	All	Mid	2	3	3	2	09:13:27	8.36056	68.9131	0.103754	0	0	0.00711332	0.000815534	0	0	0	0
12	2a	no	All	Mid	2	3	3	3	09:20:40	10.2769	71.9856	0.10341	0	0	2.9381	0.0592157	0	0	2.75231	0.0588246
12	2a	no	All	Mid	2	3	3	4	09:45:32	10.0356	80.4476	0.164415	0	0	2.60989	0.0473542	0.00110263	0.000551513	10.8677	0.145898
12	2a	no	All	Mid	2	3	3	5	09:53:35	9.99279	86.87	0.172376	0.00214167	0.00238994	2.73541	0.0456973	0.00248102	0.000908165	16.847	0.157982
12	2a	no	All	Mid	2	3	3	6	10:03:28	12.4556	92.6637	0.180586	0.136947	0.0239361	2.72259	0.0417048	0.00769608	0.00150234	22.4395	0.16781
12	2a	yes	All	Mid	2	3	3	7	10:23:44	11.3359	99.9017	0.204798	1.67298	0.0819787	2.53213	0.0367887	0.00821467	0.00142393	29.472	0.193533
12	2a	no	All	Mid	2	3	3	8	10:33:44	11.4215	106.532	0.216954	5.83629	0.1468	2.55258	0.0345164	0.00854715	0.001306	35.8338	0.206251
12	2a	no	All	Mid	2	3	3	9	10:44:47	13.6	112.763	0.226445	14.9969	0.22037	2.48726	0.0319525	0.0105158	0.00144944	41.9426	0.216428
12	2a	no	All	Mid	2	3	3	10	11:02:28	12.8004	119.67	0.241828	32.467	0.21334	2.38992	0.029822	0.0105765	0.00139088	48.6284	0.232145
12	2a	no	All	Mid	2	3	3	11	11:13:33	12.9173	126.378	0.252981	43.5515	0.215288	2.39287	0.028624	0.0106249	0.00129492	55.036	0.243301
12	2a	no	All	Mid	2	3	3	12	11:25:48	14.705	132.936	0.26313	55.8134	0.245084	2.37381	0.027208	0.0118735	0.00131227	61.3917	0.253575
12	2a	no	All	Mid	2	3	3	13	11:42:21	13.8745	139.838	0.275671	72.3614	0.231241	2.33009	0.0257571	0.0115682	0.00125439	68.114	0.266398
12	2a	no	All	Mid	2	3	3	14	11:54:27	14.3122	146.628	0.286236	84.4508	0.238536	2.33435	0.0247813	0.0123914	0.00125922	74.6547	0.277036
12	2a	no	All	Mid	2	3	3	15	12:07:32	15.6964	153.326	0.296003	97.5443	0.261607	2.32608	0.0239614	0.0118444	0.00117636	81.1854	0.286823
12	2a	no	All	Mid	2	3	3	16	12:22:40	15.2567	160.161	0.306276	112.678	0.254278	2.299	0.0231401	0.0118236	0.00111152	87.8281	0.297155
12	2a	no	All	Mid	2	3	3	17	12:35:12	15.7656	166.844	0.315572	125.208	0.26276	2.27754	0.0223381	0.011762	0.00109339	94.3061	0.306132
12	2a	no	All	Mid	2	3	3	18	12:48:11	16.5571	173.548	0.324398	138.19	0.275951	2.26305	0.0217174	0.0128964	0.00112249	100.824	0.31486
12	2a	no	All	Mid	2	3	3	19	13:02:31	16.132	180.301	0.333415	152.53	0.268866	2.2451	0.0210235	0.0124694	0.00106951	107.381	0.323742
12	2a	no	All	Mid	2	3	3	20	13:15:10	16.3821	186.968	0.341696	165.167	0.273035	2.22714	0.0203484	0.0138029	0.00110181	113.846	0.331709
13	2b	no	Half	Mid	2	3	3	2	09:39:00	9.04774	68.9481	0.105473	0	0	0.00897387	0.000976469	0	0	0.000663163	0.000252909
13	2b	no	Half	Mid	2	3	3	3	09:39:31	8.82736	69.3708	0.0856669	0	0	0.542915	0.01797	0	0	0.144334	0.00954541
13	2b	no	Half	Mid	2	3	3	4	09:48:25	9.28549	71.4124	0.0844637	0.000925	0.00181319	1.14508	0.0266608	0.00114388	0.000596667	1.84399	0.0360995
13	2b	no	Half	Mid	2	3	3	5	09:53:42	9.99733	74.875	0.0870389	0.00731167	0.00531164	2.71218	0.0448856	0.00298598	0.000881533	5.26319	0.0534736
13	2b	no	Half	Mid	2	3	3	6	10:03:26	12.3568	77.6989	0.094852	0.143318	0.0241989	2.69482	0.0411971	0.0092678	0.00169018	7.91733	0.0708889
13	2b	yes	Half	Mid	2	3	3	7	10:23:46	11.3229	87.151	0.135527	1.66782	0.0804552	2.54803	0.0370242	0.00806594	0.00146277	17.2565	0.122713
13	2b	no	Half	Mid	2	3	3	8	10:33:43	11.4434	91.6258	0.145058	5.87123	0.145696	2.54776	0.0346839	0.00822244	0.00130939	21.5588	0.134317
13	2b	no	Half	Mid	2	3	3	9	10:44:52	13.6559	99.6471	0.156344	15.0933	0.2211	2.5194	0.0326081	0.0107278	0.00151367	29.4833	0.147291
13	2b	no	Half	Mid	2	3	3	10	11:02:41	12.6867	104.953	0.172539	32.6935	0.211445	2.43273	0.0302485	0.00994251	0.00134925	34.6947	0.164905
13	2b	no	Half	Mid	2	3	3	11	11:14:04	13.0329	112.95	0.183977	44.0799	0.217215	2.41901	0.0285639	0.0107558	0.00131382	42.6233	0.177393
13	2b	no	Half	Mid	2	3	3	12	11:26:02	14.667	118.124	0.195587	56.0347	0.24445	2.3991	0.0273097	0.0116178	0.00131636	47.72	0.189442
13	2b	no	Half	Mid	2	3	3	13	11:42:17	14.1626	126.046	0.211831	72.2942	0.236044	2.34234	0.0259566	0.01179	0.00126494	55.6018	0.20665
13	2b	no	Half	Mid	2	3	3	14	11:54:27	14.7577	131.616	0.223553	84.4587	0.245962	2.33231	0.02498	0.0115508	0.00120932	61.0835	0.218442
13	2b	no	Half	Mid	2	3	3	15	12:07:14	15.94	139.225	0.234813	97.2381	0.265667	2.2968	0.0237573	0.0116513	0.00117427	68.6391	0.230449
13	2b	no	Half	Mid	2	3	3	16	12:22:24	15.2876	145.044	0.246437	112.402	0.254793	2.27472	0.0228767	0.0116238	0.00115219	74.3558	0.242101
13	2b	no	Half	Mid	2	3	3	17	12:34:54	15.6168	152.638	0.257019	124.908	0.260279	2.28288	0.0223771	0.0126281	0.00113367	81.857	0.253238
13	2b	no	Half	Mid	2	3	3	18	12:47:58	16.5365	158.447	0.267125	137.979	0.275608	2.26622	0.0216943	0.0131286	0.00112485	87.5602	0.26305
13	2b	no	Half	Mid	2	3	3	19	13:02:07	16.0916	165.883	0.27759	152.133	0.268193	2.24482	0.0208866	0.0134237	0.00114252	94.9247	0.274124
13	2b	no	Half	Mid	2	3	3	20	13:14:53	16.4454	171.801	0.287195	164.889	0.27409	2.23331	0.0203549	0.0138639	0.00112959	100.734	0.283348
14	2c	no	All	Doc	2	3	3	2	09:13:51	8.38718	69.1437	0.105407	0	0	0.00642197	0.000784471	0	0	2.31074e-05	4.47466e-05
14	2c	no	All	Doc	2	3	3	3	09:19:32	9.85889	71.0275	0.100452	0	0	1.39141	0.0464524	0	0	1.20696	0.044969
14	2c	no	All	Doc	2	3	3	4	09:27:10	10.1818	73.8599	0.105803	0	0	0.985229	0.0331427	0	0	3.62671	0.0686929
14	2c	no	All	Doc	2	3	3	5	09:32:16	10.0284	76.594	0.104102	0	0	1.07207	0.0293934	3.44216e-05	6.74668e-05	6.25378	0.0766132
14	2c	no	All	Doc	2	3	3	6	09:40:58	11.6035	82.3347	0.107103	0	0	2.70813	0.0415462	0.000254704	0.000197492	11.7238	0.0894346
14	2c	no	All	Doc	2	3	3	7	10:01:25	9.94238	88.0736	0.136982	0.00921167	0.00446127	2.56445	0.0368379	2.55751	0.0455633	14.6853	0.0960414
14	2c	no	All	Doc	2	3	3	8	10:10:54	10.4138	93.7467	0.152612	0.150692	0.0241568	2.55124	0.03438	5.14769	0.0569593	17.4538	0.100152
14	2c	yes	All	Doc	2	3	3	9	10:22:13	12.7774	100.079	0.162239	1.8384	0.0949944	2.49988	0.0321417	8.3485	0.0646265	20.3439	0.106435
14	2c	no	All	Doc	2	3	3	10	10:40:15	11.4484	106.809	0.181292	10.7297	0.17763	2.41756	0.0299595	13.0566	0.096641	22.1232	0.106089
14	2c	no	All	Doc	2	3	3	11	10:51:12	12.0691	112.964	0.196996	21.2187	0.20075	2.41494	0.028839	17.7174	0.122105	23.3167	0.102527
14	2c	no	All	Doc	2	3	3	12	11:03:21	13.9481	118.824	0.211729	33.3592	0.232469	2.38282	0.0272435	22.1535	0.140003	24.5252	0.0990415
14	2c	no	All	Doc	2	3	3	13	11:19:47	12.9462	125.102	0.228196	49.7893	0.21577	2.34259	0.0259341	26.6672	0.154896	26.0868	0.0975758
14	2c	no	All	Doc	2	3	3	14	11:31:31	13.3546	131.221	0.242051	61.5296	0.222576	2.31179	0.0244775	31.0019	0.165736	27.617	0.0970227
14	2c	no	All	Doc	2	3	3	15	11:44:16	14.8451	137.498	0.254833	74.2708	0.247419	2.31164	0.0239389	35.2174	0.174356	29.492	0.0983548
14	2c	no	All	Doc	2	3	3	16	11:59:29	14.1704	143.866	0.26778	89.488	0.236173	2.26856	0.0229436	39.4757	0.182646	31.4649	0.100413
14	2c	no	All	Doc	2	3	3	17	12:11:43	14.7003	150.205	0.279572	101.731	0.245005	2.26115	0.022191	43.6377	0.189447	33.4727	0.103307
14	2c	no	All	Doc	2	3	3	18	12:24:52	15.7972	156.564	0.290732	114.871	0.263286	2.2457	0.0215221	47.751	0.195346	35.5876	0.106664
14	2c	no	All	Doc	2	3	3	19	12:39:38	15.3566	163.071	0.302123	129.639	0.255944	2.24049	0.0208936	51.8251	0.200977	37.8843	0.110833
14	2c	no	All	Doc	2	3	3	20	12:52:12	15.778	169.435	0.312491	142.202	0.262966	2.22318	0.0202549	55.8268	0.205732	40.0795	0.114675
15	2d	no	Half	Doc	2	3	3	2	09:39:46	8.89806	69.1106	0.10435	0	0	0.00574274	0.000756336	0	0	0.000325952	0.000152926
15	2d	no	Half	Doc	2	3	3	3	09:40:15	8.83562	69.602	0.0861919	0	0	0.359579	0.0173109	0	0	0.118141	0.0106713
15	2d	no	Half	Doc	2	3	3	4	09:48:04	8.78717	71.1129	0.0837825	0	0	0.816702	0.0253439	0	0	1.33892	0.0341045
15	2d	no	Half	Doc	2	3	3	5	09:52:23	9.24115	73.9722	0.0865345	0.000355	0.000695871	1.70717	0.0365754	0	0	3.91061	0.0530584
15	2d	no	Half	Doc	2	3	3	6	10:01:46	11.6356	77.3164	0.102013	0.0850133	0.0178334	1.88599	0.0347907	0	0	7.02687	0.0723984
15	2d	no	Half	Doc	2	3	3	7	10:07:40	12.0035	80.2191	0.0953432	0.161058	0.023815	1.37136	0.0280847	1.33741	0.0282083	8.45962	0.0756003
15	2d	no	Half	Doc	2	3	3	8	10:23:37	10.8253	84.7374	0.114061	1.5137	0.0759457	1.42697	0.0265071	3.49615	0.0497508	10.6543	0.0785751
15	2d	yes	Half	Doc	2	3	3	9	10:27:44	12.2019	88.6393	0.105435	3.21547	0.117055	1.42133	0.0246483	5.2223	0.0581869	12.7366	0.0793839
15	2d	no	Half	Doc	2	3	3	10	10:42:02	11.6469	93.0642	0.125341	12.3103	0.185861	1.47063	0.0236776	8.52456	0.0807435	13.7362	0.0771397
15	2d	no	Half	Doc	2	3	3	11	10:51:17	12.0632	100.35	0.122722	21.2979	0.200753	2.42476	0.0286867	10.4711	0.0925023	18.9579	0.0816889
15	2d	no	Half	Doc	2	3	3	12	11:03:19	13.8519	104.737	0.140336	33.3252	0.230865	2.39294	0.0272282	13.7682	0.105522	19.9521	0.0795847
15	2d	no	Half	Doc	2	3	3	13	11:19:31	12.922	111.518	0.162444	49.5184	0.215366	2.34326	0.0258368	16.7961	0.108732	23.6617	0.0876886
15	2d	no	Half	Doc	2	3	3	14	11:31:18	13.2825	116.514	0.178205	61.3122	0.221374	2.33596	0.0248265	20.1526	0.119582	25.2058	0.0878273
15	2d	no	Half	Doc	2	3	3	15	11:44:01	15.1105	123.375	0.193499	74.0328	0.251841	2.2979	0.0238263	23.5863	0.121342	28.5633	0.0950474
15	2d	no	Half	Doc	2	3	3	16	11:59:22	14.4519	128.74	0.208502	89.3801	0.240865	2.26514	0.0228195	26.9109	0.130312	30.531	0.0977142
15	2d	no	Half	Doc	2	3	3	17	12:11:40	14.9531	135.877	0.220903	101.671	0.249219	2.25631	0.0221972	31.2484	0.133976	33.3236	0.103014
15	2d	no	Half	Doc	2	3	3	18	12:24:42	15.9834	141.357	0.233563	114.708	0.266391	2.2351	0.0214161	34.5579	0.141508	35.4279	0.106458
15	2d	no	Half	Doc	2	3	3	19	12:39:26	15.4475	148.68	0.246502	129.445	0.257459	2.23809	0.0208579	39.5298	0.149135	37.7172	0.110559
15	2d	no	Half	Doc	2	3	3	20	12:52:07	15.9986	154.355	0.258145	142.121	0.266643	2.231	0.0203811	42.8498	0.155349	39.9918	0.114575
16	3a	no	All	Mid	3	3	3	2	09:13:15	8.41528	68.6928	0.103723	0	0	0.000131282	9.21039e-05	0	0	0	0
16	3a	no	All	Mid	3	3	3	3	09:16:00	8.1129	69.0513	0.0852029	0	0	0.00269716	0.000389123	0	0	0	0
16	3a	no	All	Mid	3	3	3	4	09:43:23	9.31384	77.4884	0.162037	0	0	0.0226481	0.000795302	0.000668404	0.000439828	8.33119	0.142033
16	3a	no	All	Mid	3	3	3	5	09:49:46	9.16968	83.297	0.16778	0.00116333	0.00179633	0.0470246	0.000951147	0.00255378	0.000954733	13.9464	0.15095
16	3a	no	All	Mid	3	3	3	6	09:55:45	9.8221	88.1157	0.166681	0.00205	0.0021692	0.0639282	0.000985053	0.0114263	0.00189364	18.5256	0.151338
16	3a	no	All	Mid	3	3	3	7	10:19:39	9.92569	95.4255	0.196149	0.6399	0.0477087	0.0628887	0.000917294	0.00923525	0.0015197	25.6549	0.183441
16	3a	yes	All	Mid	3	3	3	8	10:27:30	9.96949	101.592	0.206724	2.36767	0.0913181	0.068083	0.000885169	0.010607	0.00157096	31.6482	0.194908
16	3a	no	All	Mid	3	3	3	9	10:35:24	11.0896	107.247	0.212518	6.87585	0.151636	0.0720863	0.000852416	0.0140869	0.00174461	37.0679	0.200901
16	3a	no	All	Mid	3	3	3	10	10:56:31	10.7872	114.132	0.230428	26.529	0.179787	0.0690796	0.000797587	0.0153667	0.00171839	43.7068	0.219498
16	3a	no	All	Mid	3	3	3	11	11:05:14	10.9473	120.396	0.240439	35.2495	0.182455	0.071218	0.000768176	0.0142121	0.00158038	49.7614	0.229772
16	3a	no	All	Mid	3	3	3	12	11:14:33	12.108	126.361	0.247888	44.55	0.201799	0.0714178	0.000737143	0.0170071	0.00168932	55.5296	0.2373
16	3a	no	All	Mid	3	3	3	13	11:33:42	11.4424	133.063	0.261167	63.7086	0.190707	0.0692619	0.000698931	0.0158888	0.00149317	61.9952	0.250951
16	3a	no	All	Mid	3	3	3	14	11:43:37	11.8566	139.46	0.270953	73.6318	0.19761	0.0704683	0.000679158	0.0163568	0.0014743	68.2142	0.261029
16	3a	no	All	Mid	3	3	3	15	11:54:17	13.0021	145.655	0.279156	84.2894	0.216702	0.0704975	0.000658285	0.0191391	0.00154745	74.2275	0.269295
16	3a	no	All	Mid	3	3	3	16	12:12:00	12.2394	152.261	0.290207	102.006	0.203991	0.068718	0.000629389	0.017488	0.00145099	80.63	0.280427
16	3a	no	All	Mid	3	3	3	17	12:22:28	12.5862	158.626	0.299013	112.483	0.209769	0.06894	0.000612538	0.0174086	0.00137184	86.8287	0.289149
16	3a	no	All	Mid	3	3	3	18	12:33:19	13.5042	164.882	0.306703	123.328	0.22507	0.0688793	0.000592074	0.0181223	0.00136019	92.9118	0.29686
16	3a	no	All	Mid	3	3	3	19	12:49:56	12.811	171.419	0.316254	139.939	0.213517	0.0676954	0.000573398	0.0176234	0.00129281	99.246	0.306187
16	3a	no	All	Mid	3	3	3	20	13:00:46	13.1095	177.799	0.324229	150.782	0.218492	0.0677776	0.000559055	0.0177609	0.00127016	105.372	0.313916
17	3b	no	Half	Mid	3	3	3	2	09:39:13	8.73686	69.5752	0.103948	0	0	0.000258697	0.000156235	0	0	1.50828e-05	2.95635e-05
17	3b	no	Half	Mid	3	3	3	3	09:39:11	8.73063	69.3783	0.0851699	0	0	0.00526351	0.000614105	0	0	0.000194972	0.000100929
17	3b	no	Half	Mid	3	3	3	4	09:47:42	9.10345	70.9369	0.0801371	0	0	0.0459489	0.00133216	0.00186807	0.000861463	1.39922	0.0288329
17	3b	no	Half	Mid	3	3	3	5	09:50:59	9.20723	72.1517	0.0743552	0	0	0.0637175	0.00127786	0.00181455	0.000680053	2.54263	0.0334939
17	3b	no	Half	Mid	3	3	3	6	09:57:00	9.83451	74.0395	0.0768468	0.000815	0.00106642	0.0888525	0.00134682	0.0109139	0.00184119	4.30755	0.0461814
17	3b	no	Half	Mid	3	3	3	7	10:21:07	9.97818	83.5658	0.132347	0.839355	0.0548158	0.0867266	0.00125019	0.0117205	0.00185129	13.8069	0.11906
17	3b	yes	Half	Mid	3	3	3	8	10:29:13	10.0501	87.7159	0.140367	3.04308	0.103692	0.0931725	0.00119746	0.0121043	0.00171468	17.8454	0.128406
17	3b	no	Half	Mid	3	3	3	9	10:36:53	10.9424	95.0388	0.146545	7.9222	0.157234	0.0991925	0.00116271	0.0148586	0.00177484	25.1454	0.136311
17	3b	no	Half	Mid	3	3	3	10	10:58:17	10.6445	100.304	0.165344	28.2997	0.177396	0.0953581	0.00108277	0.0145468	0.00169032	30.3608	0.156718
17	3b	no	Half	Mid	3	3	3	11	11:07:31	10.976	108.048	0.173369	37.5213	0.182933	0.0983984	0.00104519	0.0154058	0.00161976	38.0217	0.165823
17	3b	no	Half	Mid	3	3	3	12	11:16:52	12.1586	112.749	0.182682	46.8718	0.202643	0.0999305	0.00100955	0.0189994	0.00177256	42.6376	0.175488
17	3b	no	Half	Mid	3	3	3	13	11:35:57	11.5525	120.634	0.201296	65.9636	0.192541	0.0960204	0.000956874	0.016152	0.00152446	50.4828	0.19532
17	3b	no	Half	Mid	3	3	3	14	11:46:02	11.658	125.874	0.212025	76.0393	0.194299	0.0961067	0.000919749	0.0164263	0.00148327	55.6457	0.206184
17	3b	no	Half	Mid	3	3	3	15	11:56:16	12.7567	133.087	0.221455	86.2751	0.212612	0.0964724	0.000889861	0.0178512	0.00145756	62.7983	0.216266
17	3b	no	Half	Mid	3	3	3	16	12:13:59	12.0631	138.714	0.233793	103.991	0.201052	0.094752	0.000856857	0.0178836	0.00139313	68.3593	0.228742
17	3b	no	Half	Mid	3	3	3	17	12:24:45	12.5911	146.018	0.243433	114.763	0.209852	0.0950118	0.000830873	0.0179967	0.00139446	75.6079	0.238868
17	3b	no	Half	Mid	3	3	3	18	12:35:46	13.4654	151.453	0.252487	125.775	0.224424	0.0954599	0.000811873	0.0191492	0.0013889	80.9605	0.247789
17	3b	no	Half	Mid	3	3	3	19	12:52:12	12.8667	158.781	0.264073	142.213	0.214445	0.0930857	0.000777034	0.0193272	0.00135496	88.2284	0.259783
17	3b	no	Half	Mid	3	3	3	20	13:03:37	13.1478	164.422	0.273376	153.624	0.21913	0.0935181	0.000760352	0.0197735	0.00135473	93.7945	0.268866
18	3c	no	All	Doc	3	3	3	2	09:13:37	8.43354	68.9091	0.105335	0	0	3.44672e-05	3.79046e-05	0	0	0	0
18	3c	no	All	Doc	3	3	3	3	09:16:45	8.1373	69.6297	0.0868259	0	0	0.0019588	0.000341558	0	0	6.94803e-05	6.43273e-05
18	3c	no	All	Doc	3	3	3	4	09:25:27	8.92326	72.5744	0.0983569	0	0	0.0104298	0.000619284	0	0	2.82599	0.0585214
18	3c	no	All	Doc	3	3	3	5	09:29:46	8.82222	75.1927	0.096159	0	0	0.022331	0.000723758	0.000155625	0.000252372	5.40875	0.0670512
18	3c	no	All	Doc	3	3	3	6	09:32:54	8.74093	77.8459	0.0875669	0	0	0.0633195	0.000979308	0.00439201	0.00111149	7.82568	0.0699552
18	3c	no	All	Doc	3	3	3	7	09:57:30	8.32672	83.7486	0.126457	0	0	0.0619337	0.000910975	2.79176	0.046227	10.7472	0.0822613
18	3c	no	All	Doc	3	3	3	8	10:04:31	8.84099	89.3183	0.13977	0.00915667	0.00491369	0.0677355	0.000886918	5.66847	0.056957	13.2182	0.0864707
18	3c	yes	All	Doc	3	3	3	9	10:12:28	10.3971	95.3274	0.14367	0.187647	0.0251792	0.0713363	0.000843338	9.05051	0.0636258	15.5123	0.0895625
18	3c	no	All	Doc	3	3	3	10	10:34:28	9.2334	101.713	0.167644	5.65501	0.127132	0.0688987	0.000795806	13.9552	0.102662	16.7103	0.088386
18	3c	no	All	Doc	3	3	3	11	10:42:38	9.72561	107.248	0.182848	12.7124	0.159579	0.0698354	0.000758576	18.5939	0.127031	17.3795	0.0838129
18	3c	no	All	Doc	3	3	3	12	10:51:52	11.3335	112.537	0.195123	21.8764	0.188762	0.0706928	0.000727572	22.9643	0.143317	18.0846	0.0802411
18	3c	no	All	Doc	3	3	3	13	11:11:40	10.1609	118.653	0.213241	41.6803	0.169349	0.0692473	0.000699956	27.3986	0.157037	19.5307	0.0797947
18	3c	no	All	Doc	3	3	3	14	11:20:51	10.6452	124.446	0.22629	50.8621	0.17742	0.0695024	0.0006726	31.6932	0.167	20.8384	0.0793461
18	3c	no	All	Doc	3	3	3	15	11:30:59	12.1757	130.125	0.237377	60.989	0.202928	0.070027	0.000652361	35.7683	0.174746	22.253	0.0800831
18	3c	no	All	Doc	3	3	3	16	11:49:10	10.982	136.353	0.251491	79.1675	0.183033	0.0683416	0.000626293	39.9348	0.1822	24.0976	0.0833075
18	3c	no	All	Doc	3	3	3	17	11:59:10	11.6181	142.329	0.262792	89.1703	0.193635	0.0682184	0.000605411	44.1001	0.188919	25.7886	0.0856628
18	3c	no	All	Doc	3	3	3	18	12:10:07	12.7485	148.265	0.272726	100.123	0.212475	0.0683273	0.000590255	48.1783	0.194776	27.5298	0.0881703
18	3c	no	All	Doc	3	3	3	19	12:27:01	11.8094	154.453	0.284317	117.028	0.196823	0.0677967	0.000573227	52.2199	0.200216	29.538	0.0925103
18	3c	no	All	Doc	3	3	3	20	12:37:35	12.2735	160.552	0.294247	127.588	0.204559	0.0677895	0.000559491	56.1931	0.205012	31.463	0.096157
19	3d	no	Half	Doc	3	3	3	2	09:39:49	8.81571	69.0481	0.103951	0	0	0.000109891	9.15888e-05	0	0	0	0
19	3d	no	Half	Doc	3	3	3	3	09:39:43	8.6858	69.0518	0.0853339	0	0	0.00250118	0.000413152	0	0	8.9741e-05	7.61839e-05
19	3d	no	Half	Doc	3	3	3	4	09:46:48	8.43804	70.1005	0.0783538	0	0	0.0155538	0.00072172	0	0	0.874712	0.0262949
19	3d	no	Half	Doc	3	3	3	5	09:50:01	8.33964	71.9838	0.0741724	0	0	0.0292905	0.000783413	0	0	2.40237	0.0393057
19	3d	no	Half	Doc	3	3	3	6	09:56:22	9.24756	74.5196	0.0878373	0.0011	0.00104483	0.0421801	0.000815291	0	0	4.73051	0.0564505
19	3d	no	Half	Doc	3	3	3	7	10:04:08	10.2042	77.9838	0.0864233	0.0229783	0.00757937	0.0264124	0.000649578	1.40575	0.0291676	6.78787	0.0637986
19	3d	no	Half	Doc	3	3	3	8	10:20:13	9.28341	82.3273	0.106034	0.595318	0.0430844	0.0283443	0.000612001	3.49452	0.0496036	8.8952	0.0679529
19	3d	yes	Half	Doc	3	3	3	9	10:23:38	10.2442	86.1532	0.096077	1.33845	0.0680234	0.0335853	0.000630348	5.28971	0.058366	10.8012	0.0674244
19	3d	no	Half	Doc	3	3	3	10	10:37:36	9.71943	90.2803	0.115775	8.18155	0.146782	0.0351998	0.000612605	8.5669	0.0807128	11.5545	0.0651201
19	3d	no	Half	Doc	3	3	3	11	10:42:50	9.62071	95.1308	0.106817	12.908	0.158111	0.0704834	0.000767385	11.4073	0.0944406	13.4318	0.0638475
19	3d	no	Half	Doc	3	3	3	12	10:52:03	11.1149	98.9421	0.121962	22.0552	0.185163	0.0707693	0.000734299	14.611	0.106164	13.9227	0.0614757
19	3d	no	Half	Doc	3	3	3	13	11:11:28	10.1429	105.254	0.147196	41.4796	0.169049	0.0686429	0.000695041	17.5166	0.108683	17.3272	0.0706955
19	3d	no	Half	Doc	3	3	3	14	11:20:34	10.5874	109.837	0.162141	50.5733	0.176456	0.0694106	0.000673305	20.7654	0.118848	18.5624	0.0708819
19	3d	no	Half	Doc	3	3	3	15	11:30:57	12.1858	116.122	0.175973	60.9664	0.203096	0.069873	0.000653702	24.1853	0.12055	21.4005	0.0766675
19	3d	no	Half	Doc	3	3	3	16	11:48:54	11.0445	121.258	0.191952	78.9138	0.184075	0.0681709	0.000627635	27.4454	0.129184	23.2041	0.0802332
19	3d	no	Half	Doc	3	3	3	17	11:58:55	11.4995	127.975	0.20332	88.9315	0.191658	0.0688492	0.000609337	31.6935	0.132548	25.6633	0.0851445
19	3d	no	Half	Doc	3	3	3	18	12:09:55	12.8402	133.011	0.214941	99.921	0.214003	0.0683586	0.000590258	34.9698	0.139999	27.3622	0.0877176
19	3d	no	Half	Doc	3	3	3	19	12:27:00	11.7451	140.165	0.228818	117.012	0.195752	0.0673345	0.000573987	39.9544	0.148711	29.4312	0.0921716
19	3d	no	Half	Doc	3	3	3	20	12:37:34	12.3331	145.491	0.239989	127.579	0.205552	0.0673698	0.000559456	43.2529	0.154764	31.3794	0.0958504
36	4a	no	All	Mid	2	2	4	2	09:13:50	8.36826	69.2956	0.103602	0	0	0.00991145	0.00103194	0	0	0	0
36	4a	no	All	Mid	2	2	4	3	09:29:48	8.94996	75.6146	0.134892	0	0	3.04322	0.0603363	3.40038	0.0680949	2.84517	0.0599569
36	4a	no	All	Mid	2	2	4	4	09:38:45	10.1091	81.2816	0.142697	0	0	6.05325	0.0805855	5.89352	0.0753807	5.52323	0.080544
36	4a	no	All	Mid	2	2	4	5	09:54:15	10.0962	87.9534	0.163814	0.002505	0.00240763	5.76363	0.0694533	5.72337	0.0631245	11.8359	0.129791
36	4a	no	All	Mid	2	2	4	6	10:04:17	10.9706	93.855	0.174563	0.0484767	0.0126704	5.94082	0.0652204	5.82675	0.0561755	17.1236	0.145609
36	4a	no	All	Mid	2	2	4	7	10:17:37	11.1538	99.9796	0.188349	0.627125	0.0508955	6.04634	0.0608915	6.77795	0.0560147	22.0549	0.156232
36	4a	yes	All	Mid	2	2	4	8	10:28:21	11.9714	105.93	0.199271	3.31357	0.117354	6.22044	0.0575999	7.67245	0.0570264	26.8955	0.165395
36	4a	no	All	Mid	2	2	4	9	10:41:22	11.9775	111.954	0.210818	11.8213	0.186584	6.02262	0.0531333	7.95851	0.0540235	32.3977	0.180038
36	4a	no	All	Mid	2	2	4	10	10:52:22	12.6599	117.871	0.220672	22.3891	0.210266	5.989	0.0500682	8.33017	0.0520916	37.6501	0.190628
36	4a	no	All	Mid	2	2	4	11	11:04:50	13.0127	123.959	0.230833	34.8479	0.216879	6.01425	0.0478293	8.93748	0.0519846	42.8396	0.199957
36	4a	no	All	Mid	2	2	4	12	11:16:20	13.6938	129.948	0.240372	46.3393	0.22823	6.04964	0.0459902	9.51488	0.0521158	47.9975	0.208592
36	4a	no	All	Mid	2	2	4	13	11:28:36	13.7988	135.943	0.249411	58.6002	0.22998	5.98799	0.043862	9.87728	0.0511504	53.4198	0.218709
36	4a	no	All	Mid	2	2	4	14	11:40:15	14.2877	142.04	0.258313	70.2591	0.238129	6.01476	0.0424631	10.2636	0.0504766	58.8689	0.22812
36	4a	no	All	Mid	2	2	4	15	11:52:25	14.5474	148.017	0.266746	82.4199	0.242456	6.02019	0.0409482	10.6897	0.0500202	64.222	0.236447
36	4a	no	All	Mid	2	2	4	16	12:04:08	15.0348	154	0.275012	94.1377	0.25058	6.00161	0.0395662	11.1982	0.0502668	69.5072	0.244045
36	4a	no	All	Mid	2	2	4	17	12:16:08	15.3439	159.964	0.282824	106.146	0.255731	5.9431	0.0379421	11.6878	0.0501785	74.7723	0.251409
36	4a	no	All	Mid	2	2	4	18	12:27:53	15.6667	165.903	0.290501	117.886	0.261112	5.92354	0.0369487	12.1038	0.0499382	80.0975	0.25867
36	4a	no	All	Mid	2	2	4	19	12:39:41	15.8164	171.84	0.297881	129.689	0.263606	5.92151	0.0358582	12.5261	0.0500308	85.3952	0.26563
36	4a	no	All	Mid	2	2	4	20	12:51:32	16.1738	177.838	0.305178	141.548	0.269563	5.90012	0.0349693	13.0544	0.0502906	90.6502	0.272041
37	4b	no	Half	Mid	2	2	4	2	09:39:43	9.038	69.3026	0.105246	0	0	0.00928215	0.000986435	0	0	0.000663163	0.000252909
37	4b	no	Half	Mid	2	2	4	3	09:39:53	8.88596	69.7673	0.0856034	0	0	0.578187	0.0185355	0.10888	0.00961182	0.156377	0.010069
37	4b	no	Half	Mid	2	2	4	4	09:48:13	9.55265	72.3102	0.0918741	0	0	2.46561	0.0444517	0.720015	0.0271068	1.11766	0.0286514
37	4b	no	Half	Mid	2	2	4	5	09:56:20	10.005	77.7501	0.105089	0.00520667	0.00328886	3.86987	0.0504653	3.50167	0.0499998	3.96676	0.0519143
37	4b	no	Half	Mid	2	2	4	6	10:07:52	10.6301	81.0162	0.109835	0.102378	0.0203074	4.38133	0.0506253	4.3651	0.0498501	6.07823	0.0631118
37	4b	no	Half	Mid	2	2	4	7	10:17:51	11.2851	87.2689	0.118459	0.687758	0.0528333	6.05349	0.0610141	6.80373	0.0561802	9.85478	0.0759158
37	4b	yes	Half	Mid	2	2	4	8	10:28:33	12.1762	91.0879	0.127341	3.47337	0.121526	6.24424	0.0577938	7.69617	0.0570278	12.6325	0.0885727
37	4b	no	Half	Mid	2	2	4	9	10:41:38	12.0843	98.8598	0.145882	12.0819	0.188233	6.09905	0.0537417	7.9617	0.0540955	19.9862	0.115741
37	4b	no	Half	Mid	2	2	4	10	10:52:39	12.6318	103.155	0.155006	22.6717	0.209829	6.08745	0.0508827	8.30852	0.0520114	23.7374	0.126986
37	4b	no	Half	Mid	2	2	4	11	11:05:15	13.1138	110.568	0.167254	35.2644	0.218564	6.07342	0.0484668	8.95667	0.0519698	30.4323	0.139536
37	4b	no	Half	Mid	2	2	4	12	11:16:40	13.6698	115.151	0.1771	46.6701	0.22783	6.10608	0.0463698	9.5057	0.0522084	34.3552	0.149182
37	4b	no	Half	Mid	2	2	4	13	11:28:50	13.8265	122.228	0.188307	58.8477	0.230441	6.04142	0.0443952	9.87416	0.0513507	40.9441	0.161125
37	4b	no	Half	Mid	2	2	4	14	11:40:23	14.2718	126.984	0.197955	70.3993	0.237864	6.02514	0.0426058	10.2465	0.0506216	45.2368	0.171059
37	4b	no	Half	Mid	2	2	4	15	11:52:23	14.6852	133.924	0.207377	82.3883	0.244753	5.99551	0.0408019	10.6809	0.0501895	51.666	0.180792
37	4b	no	Half	Mid	2	2	4	16	12:04:06	15.1477	138.933	0.216637	94.104	0.252462	6.00023	0.0395656	11.1786	0.0502979	56.0718	0.189805
37	4b	no	Half	Mid	2	2	4	17	12:16:06	15.1791	145.792	0.226444	106.106	0.252985	5.96641	0.0381656	11.6527	0.0503186	62.393	0.200151
37	4b	no	Half	Mid	2	2	4	18	12:27:57	15.5652	150.925	0.235118	117.953	0.259421	5.96193	0.0369989	12.1223	0.0502681	66.9324	0.208528
37	4b	no	Half	Mid	2	2	4	19	12:39:40	15.8529	157.634	0.243882	129.679	0.264215	5.93076	0.0358056	12.6657	0.0505934	73.0037	0.21724
37	4b	no	Half	Mid	2	2	4	20	12:51:28	16.1407	162.79	0.252167	141.479	0.269012	5.94179	0.0349233	13.074	0.0505696	77.6332	0.225045
38	4c	no	All	Doc	2	2	4	2	09:13:26	8.3689	68.861	0.103972	0	0	0.00894412	0.00095914	0	0	2.31074e-05	4.47466e-05
38	4c	no	All	Doc	2	2	4	3	09:17:53	9.01891	70.1932	0.0928937	0	0	0.802617	0.0368116	9.23049e-05	0.000151834	0.441038	0.0241715
38	4c	no	All	Doc	2	2	4	4	09:21:14	9.42009	71.7098	0.0856579	0	0	1.75613	0.0456973	0.00539734	0.00146241	0.95379	0.0352962
38	4c	no	All	Doc	2	2	4	5	09:33:12	9.25055	77.3972	0.105603	0	0	3.53082	0.0529441	1.91627	0.0415164	4.84646	0.0648889
38	4c	no	All	Doc	2	2	4	6	09:41:59	10.3627	84.4607	0.109673	0	0	5.93906	0.065319	3.44043	0.0504022	10.0626	0.0824304
38	4c	no	All	Doc	2	2	4	7	09:47:00	11.2261	87.8763	0.10704	0.000495	0.000841612	5.91804	0.0603072	6.32196	0.060583	10.2465	0.0763625
38	4c	no	All	Doc	2	2	4	8	09:54:54	12.8822	93.2872	0.105458	0.0159367	0.00625231	6.05869	0.0567988	10.5937	0.0681178	10.9649	0.0746981
38	4c	yes	All	Doc	2	2	4	9	10:16:35	14.6657	99.8612	0.131835	1.10267	0.0736715	5.94742	0.0530643	12.6645	0.0822185	15.3078	0.110411
38	4c	no	All	Doc	2	2	4	10	10:34:12	13.2489	105.834	0.15695	6.74071	0.164828	5.85257	0.0502414	14.0232	0.103406	19.6815	0.143821
38	4c	no	All	Doc	2	2	4	11	10:45:17	12.5186	111.386	0.175037	15.4336	0.203959	5.7921	0.0478478	15.7952	0.12392	23.1756	0.164339
38	4c	no	All	Doc	2	2	4	12	10:53:56	13.0747	116.674	0.188308	23.9497	0.217654	5.79676	0.0456158	17.9214	0.139967	26.0863	0.175951
38	4c	no	All	Doc	2	2	4	13	11:02:25	13.3666	121.926	0.199118	32.4202	0.222777	5.78392	0.0436359	20.5273	0.154437	28.536	0.181975
38	4c	no	All	Doc	2	2	4	14	11:10:34	13.8157	127.278	0.20897	40.577	0.230261	5.80342	0.0418622	23.3562	0.166934	30.7624	0.186704
38	4c	no	All	Doc	2	2	4	15	11:19:47	14.5042	132.842	0.21897	49.7915	0.241737	5.83935	0.0405981	26.7939	0.178729	32.6642	0.19011
38	4c	no	All	Doc	2	2	4	16	11:30:23	15.2463	138.528	0.228858	60.3926	0.254105	5.85936	0.0392056	30.0972	0.188283	34.8551	0.195065
38	4c	no	All	Doc	2	2	4	17	11:44:15	15.4236	144.124	0.239221	74.2501	0.257059	5.79484	0.0378013	32.3149	0.195986	38.0801	0.205553
38	4c	no	All	Doc	2	2	4	18	11:58:27	15.2781	149.845	0.249383	88.4652	0.254635	5.79661	0.0366992	34.3302	0.204705	41.6075	0.219367
38	4c	no	All	Doc	2	2	4	19	12:11:06	15.1293	155.45	0.258415	101.11	0.252156	5.78535	0.0355797	35.9575	0.212681	45.4201	0.234011
38	4c	no	All	Doc	2	2	4	20	12:22:06	15.4798	160.958	0.26739	112.116	0.257996	5.77901	0.0346722	37.6503	0.220338	49.0399	0.246018
39	4d	no	Half	Doc	2	2	4	2	09:39:18	8.99283	68.8754	0.104867	0	0	0.00620486	0.000785274	0	0	0.000325952	0.000152926
39	4d	no	Half	Doc	2	2	4	3	09:40:09	8.87725	69.3953	0.086039	0	0	0.386763	0.0181277	0	0	0.138786	0.0118953
39	4d	no	Half	Doc	2	2	4	4	09:46:11	9.00763	70.7847	0.0845536	0	0	1.54226	0.0383046	0	0	0.793312	0.0269203
39	4d	no	Half	Doc	2	2	4	5	09:46:12	9.17835	73.0011	0.0824475	0	0	1.86484	0.0389418	1.79491	0.0405362	1.05491	0.0286676
39	4d	no	Half	Doc	2	2	4	6	09:53:25	11.0283	74.8334	0.0833688	0.00472333	0.00350722	2.99074	0.0462488	1.41422	0.0326897	2.86541	0.0480834
39	4d	no	Half	Doc	2	2	4	7	09:56:27	10.9633	78.208	0.0799737	0.01044	0.00488571	3.01372	0.0426696	3.65053	0.0471551	3.47164	0.0468585
39	4d	no	Half	Doc	2	2	4	8	10:06:40	12.4659	82.0424	0.083236	0.194255	0.0303123	3.5234	0.0435621	4.01552	0.0474041	6.64086	0.0628631
39	4d	yes	Half	Doc	2	2	4	9	10:18:38	13.398	88.6358	0.0946625	1.23636	0.0788556	4.45718	0.0451135	7.03173	0.0666199	10.3639	0.075561
39	4d	no	Half	Doc	2	2	4	10	10:33:04	12.5972	92.7715	0.107956	5.77852	0.15722	4.43726	0.0428348	9.24229	0.0821355	12.1609	0.0902058
39	4d	no	Half	Doc	2	2	4	11	10:46:42	12.7914	100.655	0.115496	16.8073	0.209755	5.86424	0.0479105	10.1324	0.0863646	19.18	0.113917
39	4d	no	Half	Doc	2	2	4	12	10:56:18	13.0494	104.59	0.12792	26.3086	0.217459	5.85302	0.0456196	11.5775	0.0975328	21.5476	0.124666
39	4d	no	Half	Doc	2	2	4	13	11:03:16	13.257	108.87	0.138064	33.267	0.220949	5.77454	0.043616	14.8173	0.110706	22.4493	0.12829
39	4d	no	Half	Doc	2	2	4	14	11:11:33	13.714	113.055	0.148706	41.5505	0.228566	5.79155	0.0420279	17.161	0.121421	24.1452	0.132912
39	4d	no	Half	Doc	2	2	4	15	11:19:35	14.7255	118.668	0.155769	49.59	0.245425	5.79433	0.0403114	21.3082	0.129312	25.5259	0.13556
39	4d	no	Half	Doc	2	2	4	16	11:30:21	15.4691	123.373	0.167294	60.3512	0.257818	5.83692	0.039087	23.9491	0.137703	27.4585	0.141621
39	4d	no	Half	Doc	2	2	4	17	11:44:12	15.4576	129.987	0.179527	74.2127	0.257627	5.81901	0.0377845	26.6641	0.1478	31.3439	0.156964
39	4d	no	Half	Doc	2	2	4	18	11:58:31	15.0805	134.774	0.190939	88.5263	0.251342	5.77682	0.0365168	28.342	0.157442	34.3697	0.171023
39	4d	no	Half	Doc	2	2	4	19	12:11:24	15.2547	141.271	0.203729	101.416	0.254245	5.8303	0.0358746	30.3982	0.169056	38.6943	0.189404
39	4d	no	Half	Doc	2	2	4	20	12:22:20	15.6164	146.042	0.213353	112.343	0.260273	5.80748	0.0349143	31.92	0.177703	41.8326	0.201345
40	5a	no	All	Mid	3	2	4	2	09:13:37	8.4177	69.0603	0.103834	0	0	0.000386183	0.000165283	0	0	0	0
40	5a	no	All	Mid	3	2	4	3	09:27:16	7.68749	73.4784	0.128414	0	0	0.0034559	0.000460826	4.34956	0.0804423	0	0
40	5a	no	All	Mid	3	2	4	4	09:34:34	8.17985	78.2853	0.132273	0	0	1.75587	0.0319492	7.30764	0.0834789	1.70192	0.0318657
40	5a	no	All	Mid	3	2	4	5	09:50:38	8.67618	84.6527	0.156182	0	0	1.54226	0.0268988	7.10797	0.0700239	8.01913	0.114122
40	5a	no	All	Mid	3	2	4	6	09:59:05	9.09792	90.0989	0.164317	0.00174167	0.00195137	1.48234	0.0235332	7.50791	0.0623141	12.7895	0.128321
40	5a	no	All	Mid	3	2	4	7	10:12:31	9.43369	95.9714	0.178635	0.10803	0.0180077	1.51628	0.0225313	9.15699	0.0638531	16.7789	0.132045
40	5a	yes	All	Mid	3	2	4	8	10:22:16	10.0747	101.573	0.188544	0.987678	0.0572568	1.46144	0.0209896	10.7816	0.0666818	20.6014	0.135926
40	5a	no	All	Mid	3	2	4	9	10:35:32	10.009	107.48	0.200698	6.71947	0.137894	1.36089	0.0190157	11.1489	0.0626567	25.9069	0.155974
40	5a	no	All	Mid	3	2	4	10	10:45:36	10.7072	113.179	0.210018	15.688	0.175472	1.31458	0.0174264	11.836	0.0603689	30.6305	0.166195
40	5a	no	All	Mid	3	2	4	11	10:58:06	10.8888	118.994	0.220311	28.113	0.181475	1.29855	0.0164491	13.0536	0.0613809	35.0073	0.172178
40	5a	no	All	Mid	3	2	4	12	11:08:49	11.502	124.723	0.229362	38.8198	0.1917	1.25382	0.0155381	14.3213	0.0633825	39.2966	0.177643
40	5a	no	All	Mid	3	2	4	13	11:21:06	11.5515	130.55	0.238797	51.1049	0.192525	1.1849	0.0145815	14.9468	0.0618833	44.2545	0.189105
40	5a	no	All	Mid	3	2	4	14	11:32:11	12.2505	136.361	0.247454	62.1871	0.204175	1.15728	0.0137409	15.7616	0.0612286	49.0644	0.197774
40	5a	no	All	Mid	3	2	4	15	11:44:08	12.2539	142.125	0.255921	74.1367	0.204232	1.13274	0.0130113	16.7854	0.0620368	53.6409	0.204249
40	5a	no	All	Mid	3	2	4	16	11:55:28	12.7831	147.951	0.26412	85.471	0.213052	1.11994	0.012589	17.8604	0.0634214	58.1925	0.210299
40	5a	no	All	Mid	3	2	4	17	12:07:20	13.0738	153.695	0.272161	97.3402	0.217896	1.08292	0.0120492	18.5814	0.0629639	63.0624	0.218643
40	5a	no	All	Mid	3	2	4	18	12:18:42	13.4714	159.483	0.279899	108.711	0.224523	1.06723	0.0115762	19.4482	0.0630863	67.809	0.225535
40	5a	no	All	Mid	3	2	4	19	12:30:30	13.6618	165.297	0.287546	120.506	0.227696	1.05352	0.0111971	20.4627	0.0641208	72.4106	0.231109
40	5a	no	All	Mid	3	2	4	20	12:42:01	14.0312	171.115	0.294902	132.023	0.233853	1.03457	0.0108393	21.4873	0.0651721	76.9519	0.236505
41	5b	no	Half	Mid	3	2	4	2	09:39:45	8.93768	69.2159	0.104621	0	0	0.000155425	9.71321e-05	0	0	8.22824e-06	1.35774e-05
41	5b	no	Half	Mid	3	2	4	3	09:39:13	8.77747	68.9985	0.0846886	0	0	0.00613525	0.000649368	0.0791534	0.00788596	0.000306148	0.000131462
41	5b	no	Half	Mid	3	2	4	4	09:45:07	8.61369	69.84	0.0757072	0	0	0.36183	0.0113417	0.500367	0.0201833	0.115634	0.00682222
41	5b	no	Half	Mid	3	2	4	5	09:52:06	8.65651	74.1956	0.0937727	0	0	0.38138	0.00905869	3.92942	0.0544722	0.975579	0.020399
41	5b	no	Half	Mid	3	2	4	6	10:02:52	8.48921	77.0126	0.0972405	0.00193667	0.00161128	0.56864	0.0112642	5.33607	0.0555592	2.20308	0.0300504
41	5b	no	Half	Mid	3	2	4	7	10:12:36	9.37601	83.1922	0.104898	0.099955	0.0172273	1.5162	0.0224138	9.12625	0.0637159	4.51305	0.0375852
41	5b	yes	Half	Mid	3	2	4	8	10:22:23	10.1769	86.7112	0.114159	1.02602	0.0585291	1.46078	0.0206539	10.7984	0.0669093	6.26521	0.0481495
41	5b	no	Half	Mid	3	2	4	9	10:35:38	9.91277	94.2958	0.136602	6.7756	0.13679	1.35865	0.0188112	11.1715	0.062611	13.3722	0.0936966
41	5b	no	Half	Mid	3	2	4	10	10:45:48	10.7047	98.3163	0.145122	15.8722	0.175693	1.31625	0.0173436	11.8654	0.0603177	16.5727	0.103645
41	5b	no	Half	Mid	3	2	4	11	10:58:05	10.876	105.44	0.157276	28.098	0.181266	1.28425	0.0162822	13.0849	0.0612787	22.4306	0.113106
41	5b	no	Half	Mid	3	2	4	12	11:08:52	11.4463	109.8	0.166723	38.8694	0.190772	1.2465	0.0154957	14.317	0.063265	25.4744	0.118953
41	5b	no	Half	Mid	3	2	4	13	11:21:10	11.4494	116.666	0.176978	51.1809	0.190823	1.19554	0.0146248	14.8841	0.0614809	31.7333	0.131563
41	5b	no	Half	Mid	3	2	4	14	11:32:00	11.9269	121.192	0.186583	62.0034	0.198782	1.17244	0.0138716	15.6175	0.0608184	35.4322	0.140926
41	5b	no	Half	Mid	3	2	4	15	11:44:01	12.2448	127.942	0.195948	74.0292	0.20408	1.152	0.0131586	16.6247	0.0619124	41.1454	0.147807
41	5b	no	Half	Mid	3	2	4	16	11:55:16	12.8117	132.732	0.205264	85.2764	0.213529	1.1234	0.0126655	17.6855	0.0632542	44.7813	0.155092
41	5b	no	Half	Mid	3	2	4	17	12:07:08	13.0045	139.446	0.215613	97.1488	0.216742	1.09687	0.0121842	18.4874	0.0628458	50.6404	0.167319
41	5b	no	Half	Mid	3	2	4	18	12:18:32	13.3747	144.394	0.224285	108.545	0.222912	1.07831	0.0116959	19.4041	0.0629961	54.58	0.175121
41	5b	no	Half	Mid	3	2	4	19	12:30:32	13.6615	151.091	0.233421	120.545	0.227692	1.05469	0.0112761	20.4723	0.0641365	60.0697	0.182997
41	5b	no	Half	Mid	3	2	4	20	12:41:58	13.9926	156.093	0.241702	131.971	0.233211	1.04259	0.0109422	21.4708	0.065266	63.978	0.189368
42	5c	no	All	Doc	3	2	4	2	09:13:12	8.40511	68.622	0.103906	0	0	0.000172332	0.000104667	0	0	0	0
42	5c	no	All	Doc	3	2	4	3	09:16:21	8.07866	69.3681	0.0855396	0	0	0.00248321	0.000415238	0.000109947	0.000145	0.000104101	6.07884e-05
42	5c	no	All	Doc	3	2	4	4	09:18:34	7.77421	69.9717	0.0740748	0	0	0.13225	0.00903309	0.00854803	0.00198535	0.068655	0.00734777
42	5c	no	All	Doc	3	2	4	5	09:29:20	7.43415	74.2941	0.0937391	0	0	0.177296	0.00822841	2.58401	0.0510513	1.91378	0.0388496
42	5c	no	All	Doc	3	2	4	6	09:36:23	7.8131	80.4466	0.0954968	0	0	1.46646	0.0233387	4.78356	0.0609747	5.71815	0.055241
42	5c	no	All	Doc	3	2	4	7	09:40:50	8.14935	83.6531	0.090941	0	0	1.39812	0.0217371	8.10808	0.0680653	5.27846	0.0494023
42	5c	no	All	Doc	3	2	4	8	09:47:29	9.13604	88.5515	0.0871026	0.000393333	0.000771012	1.32392	0.0200078	12.7111	0.0734169	5.26481	0.0476248
42	5c	no	All	Doc	3	2	4	9	10:07:09	12.3699	94.7089	0.116438	0.188072	0.0262189	1.32099	0.0187589	13.0269	0.0724432	10.929	0.0943471
42	5c	yes	All	Doc	3	2	4	10	10:24:36	12.0036	100.283	0.141011	1.94401	0.0851774	1.30742	0.0174591	12.6255	0.0760491	16.6514	0.134439
42	5c	no	All	Doc	3	2	4	11	10:35:28	10.0918	105.188	0.157642	6.63903	0.140871	1.27499	0.0163333	12.7751	0.0857133	21.1871	0.157195
42	5c	no	All	Doc	3	2	4	12	10:44:58	10.2939	110.04	0.171024	15.0459	0.168989	1.23224	0.0154256	14.0189	0.0995632	24.6215	0.16912
42	5c	no	All	Doc	3	2	4	13	10:53:44	10.3629	115.012	0.182837	23.7477	0.172702	1.16236	0.0144465	16.8534	0.122898	26.5357	0.174455
42	5c	no	All	Doc	3	2	4	14	11:01:40	10.7683	120.061	0.193374	31.6709	0.179472	1.12146	0.0136801	19.5746	0.1378	28.6808	0.18063
42	5c	no	All	Doc	3	2	4	15	11:10:38	11.2194	125.229	0.203458	40.6455	0.186991	1.08776	0.0128975	22.113	0.146346	31.1188	0.187201
42	5c	no	All	Doc	3	2	4	16	11:20:36	11.6977	130.523	0.213107	50.604	0.194962	1.07451	0.012308	23.8021	0.149192	34.5112	0.195438
42	5c	no	All	Doc	3	2	4	17	11:33:12	11.9432	135.98	0.223881	63.2051	0.199053	1.06405	0.0119118	24.4859	0.149145	39.1627	0.205792
42	5c	no	All	Doc	3	2	4	18	11:46:01	12.0392	141.366	0.233747	76.0188	0.200653	1.05684	0.0116105	25.1876	0.151301	43.6951	0.218555
42	5c	no	All	Doc	3	2	4	19	11:57:46	11.9158	146.522	0.241969	87.7833	0.198596	1.03786	0.0111645	25.1751	0.150455	48.69	0.232434
42	5c	no	All	Doc	3	2	4	20	12:09:00	12.2429	151.681	0.249967	99.0112	0.204049	1.02149	0.010775	25.1771	0.14981	53.6161	0.243937
43	5d	no	Half	Doc	3	2	4	2	09:39:21	8.89997	68.8089	0.104339	0	0	0.000134086	0.000103133	0	0	0	0
43	5d	no	Half	Doc	3	2	4	3	09:39:38	8.72667	68.8421	0.0847645	0	0	0.00362007	0.000518049	0	0	0.000196784	0.000103538
43	5d	no	Half	Doc	3	2	4	4	09:44:17	8.45485	69.2534	0.0744236	0	0	0.137231	0.00747025	0	0	0.057378	0.00496829
43	5d	no	Half	Doc	3	2	4	5	09:44:09	8.35366	71.3988	0.0749171	0	0	0.136854	0.00670227	1.92878	0.0425299	0.0788312	0.00570091
43	5d	no	Half	Doc	3	2	4	6	09:48:44	8.06401	72.0562	0.0703606	0	0	0.281831	0.0103105	1.65306	0.0359198	0.909012	0.0223776
43	5d	no	Half	Doc	3	2	4	7	09:51:32	8.2005	75.3519	0.0714844	0	0	0.274786	0.00917286	4.05001	0.0497513	1.44784	0.0232589
43	5d	no	Half	Doc	3	2	4	8	10:00:10	9.24796	78.2915	0.0703618	0.014175	0.00657815	0.348969	0.0100867	4.30171	0.0478038	3.90854	0.0396135
43	5d	no	Half	Doc	3	2	4	9	10:10:17	10.2821	84.5199	0.0839249	0.164737	0.0254707	0.431296	0.00994158	8.36889	0.0690909	6.15966	0.0513642
43	5d	yes	Half	Doc	3	2	4	10	10:26:10	10.232	88.2722	0.0962235	1.98862	0.0857174	0.46009	0.00991264	9.39972	0.073586	8.79609	0.0759593
43	5d	no	Half	Doc	3	2	4	11	10:35:49	9.79538	95.4742	0.0960142	6.8415	0.138274	1.28576	0.0163326	10.9112	0.0748413	14.3637	0.0925178
43	5d	no	Half	Doc	3	2	4	12	10:46:20	10.3949	98.8279	0.108447	16.3769	0.171606	1.23605	0.0154581	11.0301	0.075064	17.5157	0.107821
43	5d	no	Half	Doc	3	2	4	13	10:55:10	10.2008	102.229	0.122331	25.1825	0.170004	1.17213	0.0145264	13.2111	0.0900947	18.7104	0.116406
43	5d	no	Half	Doc	3	2	4	14	11:03:33	10.3768	106.189	0.134203	33.56	0.172946	1.1314	0.0137489	15.1949	0.100007	20.6064	0.125024
43	5d	no	Half	Doc	3	2	4	15	11:10:33	11.1002	111.167	0.14144	40.5639	0.185004	1.09452	0.012957	18.5407	0.105492	22.1563	0.130126
43	5d	no	Half	Doc	3	2	4	16	11:20:29	11.6887	115.394	0.152442	50.4888	0.194812	1.08851	0.0125028	19.9607	0.107756	24.8776	0.139011
43	5d	no	Half	Doc	3	2	4	17	11:32:57	11.8062	121.739	0.163349	62.9602	0.196769	1.07807	0.01207	21.0259	0.110206	30.1273	0.151982
43	5d	no	Half	Doc	3	2	4	18	11:45:43	11.7156	126.255	0.174843	75.7292	0.19526	1.05899	0.0115388	21.5544	0.112982	34.0344	0.165652
43	5d	no	Half	Doc	3	2	4	19	11:57:43	11.6926	132.245	0.186065	87.7292	0.194877	1.03876	0.0111954	21.695	0.114738	39.7683	0.18384
43	5d	no	Half	Doc	3	2	4	20	12:08:59	11.9597	136.648	0.195392	98.9869	0.199328	1.02447	0.0108553	21.7931	0.115262	43.9797	0.195522
48	6a	no	All	Mid	2	3	4	2	09:13:37	8.40704	69.0649	0.103753	0	0	0.0102946	0.00103098	0	0	0	0
48	6a	no	All	Mid	2	3	4	3	09:20:49	10.252	72.269	0.102774	0	0	3.06469	0.0604426	0	0	2.85207	0.0600506
48	6a	no	All	Mid	2	3	4	4	09:32:27	11.18	76.9272	0.12007	0	0	6.10363	0.0815292	1.54258	0.0381984	5.57373	0.0814994
48	6a	no	All	Mid	2	3	4	5	09:48:32	10.9766	83.3354	0.148187	0.00520333	0.00440529	5.77029	0.06959	1.17911	0.0294312	11.8465	0.130012
48	6a	no	All	Mid	2	3	4	6	09:57:18	11.4948	88.924	0.158585	0.0327883	0.012188	5.94113	0.0651905	0.959664	0.0239524	17.1202	0.145492
48	6a	no	All	Mid	2	3	4	7	10:06:37	13.1431	94.1673	0.168185	0.287312	0.0366769	6.10223	0.061735	0.921619	0.021534	22.1628	0.156717
48	6a	yes	All	Mid	2	3	4	8	10:17:27	14.2081	99.4871	0.178448	1.3435	0.0834814	6.26273	0.0580936	1.18294	0.0225447	26.995	0.165923
48	6a	no	All	Mid	2	3	4	9	10:30:48	13.8582	105.196	0.191555	5.05433	0.157265	6.08478	0.0538639	1.09935	0.0204843	32.4798	0.180691
48	6a	no	All	Mid	2	3	4	10	10:41:03	14.3718	110.763	0.201373	11.8876	0.21837	6.06339	0.0508389	1.02841	0.0186145	37.7367	0.191242
48	6a	no	All	Mid	2	3	4	11	10:50:53	15.5066	116.133	0.2099	20.9596	0.256318	6.03476	0.048104	1.01231	0.0175708	42.911	0.200159
48	6a	no	All	Mid	2	3	4	12	11:01:47	16.5028	121.58	0.218778	31.7886	0.275012	6.06673	0.0460274	1.08253	0.0173182	48.0703	0.208703
48	6a	no	All	Mid	2	3	4	13	11:13:54	16.4651	127.228	0.228242	43.9048	0.274418	5.9878	0.0439848	1.05437	0.01643	53.4512	0.21877
48	6a	no	All	Mid	2	3	4	14	11:24:49	16.784	132.783	0.236879	54.8181	0.279733	5.9709	0.0421193	1.02616	0.015625	58.8416	0.227918
48	6a	no	All	Mid	2	3	4	15	11:35:34	17.8388	138.271	0.244956	65.5702	0.297314	5.97911	0.0405615	1.00817	0.0149389	64.17	0.236123
48	6a	no	All	Mid	2	3	4	16	11:46:35	18.5829	143.853	0.25288	76.5959	0.309715	5.99724	0.0393096	1.0351	0.0146287	69.4805	0.24388
48	6a	no	All	Mid	2	3	4	17	11:57:54	18.9038	149.38	0.26069	87.9145	0.315064	5.96168	0.038045	1.02725	0.0141365	74.8388	0.251639
48	6a	no	All	Mid	2	3	4	18	12:08:55	19.2581	154.912	0.268191	98.925	0.320969	5.96417	0.0369525	1.02752	0.0137115	80.1621	0.259015
48	6a	no	All	Mid	2	3	4	19	12:19:40	19.8469	160.373	0.275041	109.669	0.330782	5.93001	0.0358813	1.01786	0.0132715	85.429	0.265569
48	6a	no	All	Mid	2	3	4	20	12:30:44	20.4453	165.981	0.282168	120.747	0.340756	5.93826	0.0350082	1.03764	0.0131093	90.7244	0.272319
49	6b	no	Half	Mid	2	3	4	2	09:39:45	8.93472	69.2225	0.104594	0	0	0.00865746	0.000929578	0	0	0.0004828	0.000194723
49	6b	no	Half	Mid	2	3	4	3	09:39:28	8.98901	69.4849	0.0859168	0	0	0.573406	0.0183642	0	0	0.158393	0.010329
49	6b	no	Half	Mid	2	3	4	4	09:46:43	9.57084	71.5368	0.087665	0	0	2.47441	0.0442507	0.0900042	0.00958618	1.12644	0.0289939
49	6b	no	Half	Mid	2	3	4	5	09:51:24	10.3547	74.3633	0.0869087	0.002415	0.00217983	3.87186	0.050576	0.112111	0.0086187	3.95549	0.0518763
49	6b	no	Half	Mid	2	3	4	6	10:00:05	11.808	76.855	0.0911055	0.07306	0.0170099	4.35352	0.0505067	0.215253	0.0111356	6.06393	0.0630522
49	6b	no	Half	Mid	2	3	4	7	10:06:38	12.9463	81.359	0.0995875	0.257863	0.035349	6.04243	0.0607986	0.921991	0.021572	9.83237	0.0756385
49	6b	yes	Half	Mid	2	3	4	8	10:17:25	14.0912	84.574	0.108009	1.30282	0.0845681	6.20996	0.0571835	1.17342	0.0224396	12.6084	0.0883369
49	6b	no	Half	Mid	2	3	4	9	10:30:50	14.0657	91.9563	0.128329	5.14494	0.1595	6.06763	0.0534547	1.08401	0.0201793	19.9445	0.115599
49	6b	no	Half	Mid	2	3	4	10	10:41:11	14.5502	95.8657	0.137556	12.0356	0.221043	6.07245	0.0507869	1.01356	0.0184841	23.7184	0.127189
49	6b	no	Half	Mid	2	3	4	11	10:50:54	15.6131	102.623	0.147747	20.9645	0.258089	6.05429	0.0482706	1.01143	0.0176513	30.3897	0.139533
49	6b	no	Half	Mid	2	3	4	12	11:01:55	16.66	106.746	0.157067	31.9332	0.277623	6.09904	0.046199	1.07768	0.0173793	34.3055	0.149103
49	6b	no	Half	Mid	2	3	4	13	11:14:06	16.5205	113.428	0.167679	44.1016	0.275342	6.03445	0.0440312	1.04339	0.0163221	40.9515	0.161035
49	6b	no	Half	Mid	2	3	4	14	11:24:43	16.7659	117.747	0.17693	54.7236	0.279432	5.99347	0.0421112	1.00671	0.0153885	45.2018	0.170681
49	6b	no	Half	Mid	2	3	4	15	11:35:33	17.9054	124.288	0.186446	65.5659	0.298423	6.01685	0.040827	1.00493	0.0149061	51.6801	0.180793
49	6b	no	Half	Mid	2	3	4	16	11:46:33	18.5431	128.802	0.195244	76.5638	0.309052	6.01105	0.0395021	1.0161	0.0145198	56.0841	0.189804
49	6b	no	Half	Mid	2	3	4	17	11:57:47	18.6392	135.162	0.204532	87.7917	0.310653	5.92006	0.0380032	1.03089	0.0141572	62.283	0.19981
49	6b	no	Half	Mid	2	3	4	18	12:08:45	19.1108	139.807	0.212854	98.7604	0.318513	5.91424	0.036829	1.01655	0.0136055	66.83	0.208248
49	6b	no	Half	Mid	2	3	4	19	12:19:34	19.9971	146.114	0.221441	109.582	0.333286	5.92744	0.0359226	1.03222	0.013363	73.0169	0.217551
49	6b	no	Half	Mid	2	3	4	20	12:30:39	20.6825	150.838	0.229443	120.662	0.344709	5.93831	0.0349869	1.03327	0.0130159	77.6255	0.22522
50	6c	no	All	Doc	2	3	4	2	09:13:12	8.40052	68.63	0.103884	0	0	0.0084019	0.000915248	0	0	8.1379e-05	6.9544e-05
50	6c	no	All	Doc	2	3	4	3	09:19:24	9.9114	70.7892	0.101243	0	0	1.44801	0.0469984	0	0	1.25243	0.0455419
50	6c	no	All	Doc	2	3	4	4	09:23:12	10.8295	72.4437	0.0955309	0	0	2.66547	0.0572941	0	0	1.84624	0.0483612
50	6c	no	All	Doc	2	3	4	5	09:28:03	10.2733	74.3172	0.0930483	0	0	2.32271	0.0448769	0.000126008	0.000219426	3.39048	0.059867
50	6c	no	All	Doc	2	3	4	6	09:35:31	11.1927	78.785	0.0992763	0.000178333	0.000349569	4.04109	0.0523812	0.000416222	0.000290615	7.69569	0.0767982
50	6c	no	All	Doc	2	3	4	7	09:44:24	12.4205	85.1419	0.105491	0.005065	0.0042694	6.08719	0.061214	0.656116	0.0187746	13.179	0.0910715
50	6c	no	All	Doc	2	3	4	8	09:52:24	14.7575	88.6226	0.11388	0.04196	0.0127676	6.28016	0.0579348	2.78474	0.0414815	14.2089	0.0880213
50	6c	no	All	Doc	2	3	4	9	10:06:52	13.4922	93.3584	0.128111	0.264748	0.0374258	6.09025	0.0537849	5.01634	0.0509917	16.3984	0.09038
50	6c	no	All	Doc	2	3	4	10	10:17:14	13.6945	99.0627	0.136231	1.12427	0.0802861	6.06635	0.0507105	8.04257	0.0582804	18.6556	0.0941361
50	6c	yes	All	Doc	2	3	4	11	10:28:38	14.4765	104.535	0.147612	4.23865	0.157363	6.00621	0.0483506	12.5847	0.0904836	19.3179	0.0933144
50	6c	no	All	Doc	2	3	4	12	10:39:15	15.1453	109.384	0.159923	10.5187	0.224341	5.93516	0.0457267	17.1968	0.11821	19.2954	0.0917799
50	6c	no	All	Doc	2	3	4	13	10:51:05	15.2285	114.381	0.17358	21.1307	0.252642	5.89445	0.0435615	21.1995	0.137365	20.0257	0.0940644
50	6c	no	All	Doc	2	3	4	14	11:01:24	15.9072	119.389	0.186493	31.4113	0.265119	5.91294	0.0419658	24.8076	0.150944	21.1991	0.0974206
50	6c	no	All	Doc	2	3	4	15	11:11:40	17.18	124.473	0.19835	41.6683	0.286333	5.95004	0.0405363	28.0633	0.161009	22.7988	0.10147
50	6c	no	All	Doc	2	3	4	16	11:21:56	18.144	129.441	0.208422	51.9483	0.3024	5.92697	0.0391873	32.1031	0.172131	23.5397	0.10035
50	6c	no	All	Doc	2	3	4	17	11:33:30	18.3454	134.542	0.218679	63.5037	0.305757	5.92366	0.0379382	36.2533	0.181681	24.343	0.0983231
50	6c	no	All	Doc	2	3	4	18	11:44:29	18.5265	139.602	0.228129	74.488	0.308775	5.91349	0.0368225	40.3771	0.189571	25.1448	0.0963186
50	6c	no	All	Doc	2	3	4	19	11:55:10	19.376	144.709	0.237236	85.1693	0.322934	5.90794	0.0357211	44.5397	0.196691	25.9057	0.094066
50	6c	no	All	Doc	2	3	4	20	12:06:11	20.0734	149.898	0.246071	96.1981	0.334557	5.9065	0.0347865	48.6804	0.202951	26.7518	0.092411
51	6d	no	Half	Doc	2	3	4	2	09:39:20	8.90084	68.8133	0.104319	0	0	0.00657878	0.000816661	0	0	0.000364384	0.00017776
51	6d	no	Half	Doc	2	3	4	3	09:40:02	8.85852	69.2187	0.0856121	0	0	0.389044	0.018434	0	0	0.132113	0.0116142
51	6d	no	Half	Doc	2	3	4	4	09:46:22	9.01837	70.6518	0.0833597	0	0	1.5351	0.03813	0	0	0.75622	0.0254547
51	6d	no	Half	Doc	2	3	4	5	09:49:23	9.64587	72.7207	0.0845409	0.00218	0.00214686	2.62669	0.0445359	0	0	2.38096	0.0448802
51	6d	no	Half	Doc	2	3	4	6	09:56:57	11.1676	75.091	0.089642	0.02797	0.00959791	3.44592	0.0473481	0	0	4.41912	0.0579151
51	6d	no	Half	Doc	2	3	4	7	09:58:13	11.9062	76.8362	0.0854797	0.0488133	0.0131708	3.73134	0.0477354	0.986554	0.0245563	4.75343	0.0569522
51	6d	no	Half	Doc	2	3	4	8	10:07:32	13.5218	80.4969	0.0900993	0.343243	0.0408181	4.05328	0.0471235	1.31942	0.0271948	7.84309	0.0677692
51	6d	no	Half	Doc	2	3	4	9	10:11:49	13.7282	83.3079	0.0862286	0.589528	0.0544316	3.79015	0.0427243	2.69559	0.0363679	9.12702	0.0710721
51	6d	yes	Half	Doc	2	3	4	10	10:21:54	14.3867	86.5526	0.0962996	2.17606	0.110736	3.95218	0.0413604	4.91501	0.0544692	9.9933	0.0705241
51	6d	no	Half	Doc	2	3	4	11	10:31:35	13.5044	91.702	0.0997229	5.22067	0.163002	4.67989	0.0418084	7.65278	0.0761196	12.3806	0.0739777
51	6d	no	Half	Doc	2	3	4	12	10:41:35	14.694	95.1027	0.11165	12.2992	0.227078	4.7525	0.0402002	10.5592	0.0908581	12.7143	0.0729815
51	6d	no	Half	Doc	2	3	4	13	10:52:28	14.8794	102.368	0.114731	22.4939	0.247253	5.88657	0.0437056	12.681	0.100388	17.8108	0.0848225
51	6d	no	Half	Doc	2	3	4	14	11:02:23	15.5415	106.252	0.128398	32.3872	0.259024	5.9193	0.042123	14.986	0.110286	19.2638	0.0877048
51	6d	no	Half	Doc	2	3	4	15	11:11:36	16.9699	111.109	0.140354	41.6092	0.282832	5.94873	0.0407692	17.9798	0.115248	21.0876	0.0877263
51	6d	no	Half	Doc	2	3	4	16	11:22:02	18.3006	115.054	0.151742	52.0368	0.305009	5.96064	0.0394651	21.039	0.125213	21.8571	0.0862723
51	6d	no	Half	Doc	2	3	4	17	11:33:26	18.3609	120.387	0.162398	63.4495	0.306015	5.90816	0.0378797	25.096	0.130451	23.0874	0.0844356
51	6d	no	Half	Doc	2	3	4	18	11:44:21	18.7485	124.639	0.173392	74.3666	0.312475	5.92061	0.036851	28.4292	0.13922	23.8916	0.0830734
51	6d	no	Half	Doc	2	3	4	19	11:55:12	19.3456	130.472	0.182539	85.2122	0.322427	5.90864	0.0358855	33.0771	0.144478	24.9803	0.0823573
51	6d	no	Half	Doc	2	3	4	20	12:06:13	20.0941	134.865	0.192551	96.2193	0.334902	5.90897	0.0349094	36.5539	0.152175	25.7949	0.0815577
52	7a	no	All	Mid	3	3	4	2	09:13:43	8.32829	69.1413	0.103572	0	0	0.000172604	0.000116875	0	0	0	0
52	7a	no	All	Mid	3	3	4	3	09:16:06	8.07478	69.1636	0.0849185	0	0	0.00390621	0.00050514	0	0	0	0
52	7a	no	All	Mid	3	3	4	4	09:27:37	7.60141	73.1113	0.101937	0	0	1.76302	0.0322758	2.12585	0.045479	1.70799	0.0321644
52	7a	no	All	Mid	3	3	4	5	09:44:10	9.25409	79.3029	0.137324	0	0	1.55243	0.0271688	1.69254	0.0367354	8.03853	0.114312
52	7a	no	All	Mid	3	3	4	6	09:50:36	9.02844	84.0514	0.144251	0	0	1.4883	0.0237039	1.39782	0.030172	12.8119	0.128396
52	7a	no	All	Mid	3	3	4	7	09:57:05	8.73551	88.2657	0.147318	0.000198333	0.000279139	1.51481	0.0225225	1.40034	0.0267402	16.8041	0.13224
52	7a	no	All	Mid	3	3	4	8	10:06:47	8.78853	92.8378	0.15459	0.0223017	0.00761007	1.45225	0.0209299	1.94312	0.0287467	20.6019	0.135928
52	7a	no	All	Mid	3	3	4	9	10:21:28	9.86065	98.2009	0.169974	0.885717	0.0556972	1.34638	0.0189048	1.72987	0.025609	25.8777	0.155923
52	7a	yes	All	Mid	3	3	4	10	10:29:03	9.65065	103.053	0.178251	2.83197	0.0981472	1.30167	0.0173107	1.59125	0.0231458	30.6164	0.16611
52	7a	no	All	Mid	3	3	4	11	10:36:22	9.64691	107.644	0.184088	7.22275	0.139381	1.28361	0.0163795	1.58861	0.0217236	35.0022	0.172141
52	7a	no	All	Mid	3	3	4	12	10:46:03	9.86645	112.351	0.190882	16.0728	0.163502	1.24236	0.0156808	1.79022	0.0218766	39.2838	0.177637
52	7a	no	All	Mid	3	3	4	13	10:59:03	10.505	117.428	0.200742	29.0627	0.175084	1.18109	0.0146584	1.69394	0.0203952	44.2711	0.189171
52	7a	no	All	Mid	3	3	4	14	11:07:32	10.337	122.319	0.208157	37.5414	0.172283	1.14783	0.0138096	1.6062	0.0190863	49.0586	0.197788
52	7a	no	All	Mid	3	3	4	15	11:15:47	10.4206	127.115	0.214358	45.7999	0.173677	1.14073	0.0131352	1.60092	0.0183469	53.6561	0.204273
52	7a	no	All	Mid	3	3	4	16	11:25:43	10.8787	131.89	0.220929	55.7267	0.181311	1.11389	0.0126839	1.68184	0.0181411	58.2088	0.210345
52	7a	no	All	Mid	3	3	4	17	11:37:30	11.049	136.85	0.228553	67.5135	0.18415	1.08167	0.0121013	1.62376	0.0172239	63.0789	0.218716
52	7a	no	All	Mid	3	3	4	18	11:46:29	11.1758	141.749	0.235144	76.4909	0.186264	1.06784	0.0116028	1.59179	0.0165104	67.8124	0.225547
52	7a	no	All	Mid	3	3	4	19	11:54:56	11.1709	146.512	0.240811	84.9438	0.186182	1.04281	0.011201	1.57751	0.0158781	72.3512	0.230963
52	7a	no	All	Mid	3	3	4	20	12:04:52	11.4932	151.376	0.246959	94.8766	0.191554	1.03528	0.0108227	1.63144	0.0157636	76.9452	0.236459
53	7b	no	Half	Mid	3	3	4	2	09:39:44	8.90939	69.0846	0.10462	0	0	0.00038492	0.000194627	0	0	1.61007e-05	2.87692e-05
53	7b	no	Half	Mid	3	3	4	3	09:39:08	8.94586	69.0159	0.0854164	0	0	0.00600802	0.000636536	0	0	0.000374335	0.000142408
53	7b	no	Half	Mid	3	3	4	4	09:43:52	8.5675	69.4247	0.0745366	0	0	0.363044	0.0113183	0.029297	0.00395071	0.115463	0.00683338
53	7b	no	Half	Mid	3	3	4	5	09:46:47	8.64156	70.3091	0.069068	0	0	0.381159	0.00902668	0.0324837	0.00358086	0.967892	0.0203736
53	7b	no	Half	Mid	3	3	4	6	09:52:25	8.60857	71.8302	0.0685357	0.000845	0.00165637	0.564595	0.0107221	0.108511	0.00698501	2.1894	0.0299753
53	7b	no	Half	Mid	3	3	4	7	09:57:08	8.88445	75.4454	0.0758315	0.000608333	0.000843408	1.50827	0.022381	1.37836	0.0264144	4.48775	0.0374079
53	7b	no	Half	Mid	3	3	4	8	10:06:54	8.86009	77.8613	0.082483	0.0266483	0.00874693	1.4502	0.0206613	1.9209	0.02845	6.24372	0.0481223
53	7b	no	Half	Mid	3	3	4	9	10:21:24	9.79226	84.8444	0.109638	0.8488	0.0532538	1.36149	0.0191452	1.74266	0.0256874	13.3283	0.0934793
53	7b	yes	Half	Mid	3	3	4	10	10:29:05	9.58678	88.0442	0.116135	2.83686	0.0968687	1.31647	0.0175658	1.60235	0.0232918	16.5212	0.103388
53	7b	no	Half	Mid	3	3	4	11	10:36:33	9.54329	94.0526	0.123478	7.33357	0.139127	1.29226	0.0164988	1.58438	0.0217761	22.4312	0.113054
53	7b	no	Half	Mid	3	3	4	12	10:46:12	9.96309	97.3892	0.130276	16.2269	0.165276	1.25192	0.0156713	1.79081	0.0219422	25.4812	0.118968
53	7b	no	Half	Mid	3	3	4	13	10:59:00	10.26	103.556	0.140163	29.0105	0.170999	1.19421	0.0147387	1.6904	0.0204594	31.7384	0.131438
53	7b	no	Half	Mid	3	3	4	14	11:07:26	10.1586	107.236	0.148402	37.4367	0.16931	1.16704	0.0139607	1.60276	0.0191181	35.4252	0.140739
53	7b	no	Half	Mid	3	3	4	15	11:15:41	10.4753	112.992	0.154871	45.6997	0.174588	1.14579	0.0131499	1.58058	0.0181707	41.1234	0.147701
53	7b	no	Half	Mid	3	3	4	16	11:25:43	10.8972	116.817	0.16263	55.7193	0.181619	1.1228	0.0126672	1.67557	0.0180546	44.7571	0.155002
53	7b	no	Half	Mid	3	3	4	17	11:37:42	11.0998	122.73	0.172987	67.7082	0.184996	1.09002	0.012026	1.63655	0.0173132	50.6143	0.167321
53	7b	no	Half	Mid	3	3	4	18	11:46:25	11.0182	126.721	0.180283	76.4207	0.183637	1.06883	0.0115147	1.59505	0.0165424	54.5544	0.175116
53	7b	no	Half	Mid	3	3	4	19	11:55:00	11.1662	132.305	0.187384	85.0067	0.186104	1.05291	0.0111123	1.59978	0.0160652	60.0342	0.182913
53	7b	no	Half	Mid	3	3	4	20	12:04:53	11.5665	136.358	0.194241	94.8911	0.192775	1.03635	0.0107772	1.64449	0.015839	63.9412	0.189286
54	7c	no	All	Doc	3	3	4	2	09:13:17	8.35311	68.6938	0.103899	0	0	0.000168002	0.000109894	0	0	0	0
54	7c	no	All	Doc	3	3	4	3	09:16:27	8.11539	69.3134	0.0864481	0	0	0.00217548	0.000359972	0	0	0.000123213	7.714e-05
54	7c	no	All	Doc	3	3	4	4	09:18:59	7.8907	70.0294	0.0760608	0	0	0.243424	0.0139936	0	0	0.163896	0.0101214
54	7c	no	All	Doc	3	3	4	5	09:24:21	7.61389	72.0011	0.0783615	0	0	0.197347	0.010038	5.19532e-05	8.12365e-05	1.88185	0.0386588
54	7c	no	All	Doc	3	3	4	6	09:28:11	7.56289	74.2593	0.079046	0	0	0.289746	0.00924102	0.00400938	0.00100484	4.03875	0.0512019
54	7c	no	All	Doc	3	3	4	7	09:34:32	7.38764	79.2618	0.080934	0	0	1.50911	0.0222267	1.10543	0.0250914	7.77513	0.060183
54	7c	no	All	Doc	3	3	4	8	09:40:10	8.62475	81.9467	0.0838424	0	0	1.4374	0.0207416	3.38161	0.0433469	7.83314	0.0554401
54	7c	no	All	Doc	3	3	4	9	09:58:23	8.57086	86.8248	0.102389	0.001135	0.00126367	1.35871	0.0190002	5.92979	0.0514361	9.84375	0.0618537
54	7c	no	All	Doc	3	3	4	10	10:05:39	8.79347	92.2657	0.109469	0.0110383	0.00465812	1.30027	0.0174932	9.3322	0.0581838	11.5738	0.0656726
54	7c	no	All	Doc	3	3	4	11	10:17:43	10.3712	97.012	0.124366	0.48367	0.0403365	1.2395	0.0163098	13.5163	0.0948669	11.9588	0.0685089
54	7c	yes	All	Doc	3	3	4	12	10:27:43	9.89885	101.305	0.137706	2.39443	0.0893657	1.18596	0.0153367	17.4441	0.119529	12.0417	0.0751766
54	7c	no	All	Doc	3	3	4	13	10:38:44	9.07391	105.824	0.152432	9.02719	0.142622	1.16462	0.014594	19.858	0.131662	13.9753	0.0920541
54	7c	no	All	Doc	3	3	4	14	10:45:45	9.10898	110.274	0.163882	15.76	0.151491	1.14085	0.0137651	22.021	0.14073	16.0862	0.103576
54	7c	no	All	Doc	3	3	4	15	10:52:24	9.58921	114.581	0.17264	22.4075	0.15982	1.12761	0.0131643	24.6077	0.149674	17.5943	0.108406
54	7c	no	All	Doc	3	3	4	16	11:00:39	10.6126	118.705	0.179888	30.656	0.176877	1.10094	0.0127075	28.3464	0.16059	17.8117	0.106244
54	7c	no	All	Doc	3	3	4	17	11:14:08	10.1486	123.204	0.189558	44.1412	0.169144	1.074	0.0120867	32.0134	0.16975	18.5007	0.105029
54	7c	no	All	Doc	3	3	4	18	11:22:37	10.2103	127.732	0.19788	52.624	0.170172	1.05555	0.0115473	35.6684	0.177342	19.2298	0.10426
54	7c	no	All	Doc	3	3	4	19	11:30:41	10.6487	132.293	0.205497	60.6857	0.177479	1.04312	0.0111513	39.3504	0.184239	19.9133	0.103568
54	7c	no	All	Doc	3	3	4	20	11:39:59	11.2362	136.715	0.21239	69.9952	0.18727	1.01888	0.0107965	43.7166	0.192754	19.8149	0.0995836
55	7d	no	Half	Doc	3	3	4	2	09:39:14	8.8868	68.6276	0.104392	0	0	7.09905e-05	6.33638e-05	0	0	0	0
55	7d	no	Half	Doc	3	3	4	3	09:39:45	8.63196	68.933	0.0847242	0	0	0.00304105	0.000450866	0	0	0.000288121	0.000133178
55	7d	no	Half	Doc	3	3	4	4	09:44:26	8.21934	69.329	0.0737243	0	0	0.130421	0.00730349	0	0	0.0580471	0.00493817
55	7d	no	Half	Doc	3	3	4	5	09:46:06	8.18609	70.0901	0.0685687	0	0	0.204355	0.0079192	0	0	0.617486	0.0186906
55	7d	no	Half	Doc	3	3	4	6	09:51:09	8.04268	71.4172	0.068455	0	0	0.347432	0.0099148	0	0	1.74221	0.0305354
55	7d	no	Half	Doc	3	3	4	7	09:51:26	7.92327	72.7819	0.0662095	0	0	0.415893	0.0110035	1.13899	0.0267804	1.78604	0.0286704
55	7d	no	Half	Doc	3	3	4	8	09:58:22	8.46037	75.5422	0.0677944	0.00162833	0.00149114	0.449782	0.0112818	1.34587	0.0272043	4.10532	0.0399097
55	7d	no	Half	Doc	3	3	4	9	10:03:07	8.80994	78.5578	0.0678113	0.00402	0.00333923	0.365547	0.00980654	2.79153	0.0368847	5.53517	0.045157
55	7d	no	Half	Doc	3	3	4	10	10:12:49	9.60454	81.2641	0.0765354	0.132213	0.0196356	0.386244	0.00961473	4.78326	0.0529791	6.1609	0.0467406
55	7d	yes	Half	Doc	3	3	4	11	10:21:57	10.2059	85.4733	0.0790716	1.00493	0.0589398	0.456253	0.00933746	7.33226	0.0710925	7.78263	0.0532331
55	7d	no	Half	Doc	3	3	4	12	10:30:53	9.41226	88.4123	0.0903738	3.59634	0.106277	0.465422	0.00897674	9.87165	0.0842149	8.04598	0.0567058
55	7d	no	Half	Doc	3	3	4	13	10:39:51	9.27108	94.6632	0.0907853	10.0806	0.147489	1.17316	0.0145366	11.7884	0.0900234	12.2589	0.0695971
55	7d	no	Half	Doc	3	3	4	14	10:47:14	9.21907	97.9037	0.10301	17.2479	0.153425	1.14854	0.0137857	13.1172	0.0968699	14.1031	0.077976
55	7d	no	Half	Doc	3	3	4	15	10:52:52	9.45527	101.55	0.112343	22.8783	0.157588	1.12754	0.013133	15.7353	0.102942	15.0215	0.0797227
55	7d	no	Half	Doc	3	3	4	16	11:00:59	10.4845	104.631	0.120627	30.9913	0.174741	1.10179	0.0126211	18.517	0.11284	15.211	0.0785103
55	7d	no	Half	Doc	3	3	4	17	11:14:05	10.1291	109.279	0.131698	44.0901	0.168818	1.08243	0.0121407	22.1771	0.118383	16.1428	0.0763238
55	7d	no	Half	Doc	3	3	4	18	11:22:29	10.2721	112.924	0.141555	52.4922	0.171202	1.06763	0.0117093	24.9883	0.126125	16.916	0.0766641
55	7d	no	Half	Doc	3	3	4	19	11:30:27	10.7385	117.939	0.149082	60.4636	0.178975	1.04524	0.0112017	29.3356	0.13179	17.5264	0.0759546
55	7d	no	Half	Doc	3	3	4	20	11:39:59	11.3012	121.649	0.157439	69.9913	0.188354	1.02409	0.0108139	32.8148	0.141208	17.6891	0.0738942
